# Supplementary material for: Annual climatic fluctuations and short-term genetic variation in the eastern spadefoot toad
Source: Sci Rep. 2021 Jun 29;11:13514. doi: 10.1038/s41598-021-92696-w (PMC8241830; doi:10.1038/s41598-021-92696-w)
Supplement: Supplementary file 2 — Supplementary Information. [file 41598_2021_92696_MOESM2_ESM.xlsx]

## Sheet: Allele Freq & climate data
Pool	Locus	Allele	Year	Allele Frequency	Standardized Allele Frequency by loci	MaxJan Temp	Annual rain	Annual rain days >0.1 mm	HydroPeriod	Standardized MaxJan Temp	Standardized Annual rain	Standardized Rain days	Standardized HydroPeriod	Sample size
CQ	A	A194	2012	0.033	-1.05645	17.1	481	52	133	-1.021	-0.952	1	-0.704	15
CQ	A	A158	2012	0.167	-0.140177	17.1	481	52	133	-1.021	-0.952	1	-0.704	15
CQ	A	A223	2012	0.167	-0.140177	17.1	481	52	133	-1.021	-0.952	1	-0.704	15
CQ	A	A186	2012	0.267	0.543612	17.1	481	52	133	-1.021	-0.952	1	-0.704	15
CQ	A	A219	2012	0.367	1.2274	17.1	481	52	133	-1.021	-0.952	1	-0.704	15
CQ	B	B223	2012	0.033	-0.877021	17.1	481	52	133	-1.021	-0.952	1	-0.704	15
CQ	B	B259	2012	0.033	-0.877021	17.1	481	52	133	-1.021	-0.952	1	-0.704	15
CQ	B	B215	2012	0.067	-0.495635	17.1	481	52	133	-1.021	-0.952	1	-0.704	15
CQ	B	B174	2012	0.133	0.244702	17.1	481	52	133	-1.021	-0.952	1	-0.704	15
CQ	B	B239	2012	0.133	0.244702	17.1	481	52	133	-1.021	-0.952	1	-0.704	15
CQ	B	B275	2012	0.133	0.244702	17.1	481	52	133	-1.021	-0.952	1	-0.704	15
CQ	B	B178	2012	0.167	0.626088	17.1	481	52	133	-1.021	-0.952	1	-0.704	15
CQ	B	B235	2012	0.3	2.11798	17.1	481	52	133	-1.021	-0.952	1	-0.704	15
CQ	C	C222	2012	0.143	-0.569545	17.1	481	52	133	-1.021	-0.952	1	-0.704	15
CQ	C	C209	2012	0.214	0.139888	17.1	481	52	133	-1.021	-0.952	1	-0.704	15
CQ	C	C230	2012	0.25	0.4996	17.1	481	52	133	-1.021	-0.952	1	-0.704	15
CQ	C	C226	2012	0.393	1.92846	17.1	481	52	133	-1.021	-0.952	1	-0.704	15
CQ	D	D235	2012	0.033	-0.935459	17.1	481	52	133	-1.021	-0.952	1	-0.704	15
CQ	D	D267	2012	0.033	-0.935459	17.1	481	52	133	-1.021	-0.952	1	-0.704	15
CQ	D	D312	2012	0.033	-0.935459	17.1	481	52	133	-1.021	-0.952	1	-0.704	15
CQ	D	D231	2012	0.067	-0.506068	17.1	481	52	133	-1.021	-0.952	1	-0.704	15
CQ	D	D255	2012	0.1	-0.0893061	17.1	481	52	133	-1.021	-0.952	1	-0.704	15
CQ	D	D243	2012	0.167	0.756847	17.1	481	52	133	-1.021	-0.952	1	-0.704	15
CQ	D	D259	2012	0.167	0.756847	17.1	481	52	133	-1.021	-0.952	1	-0.704	15
CQ	D	D247	2012	0.2	1.17361	17.1	481	52	133	-1.021	-0.952	1	-0.704	15
CQ	D	D308	2012	0.2	1.17361	17.1	481	52	133	-1.021	-0.952	1	-0.704	15
CQ	E	E223	2012	0.1	-0.616967	17.1	481	52	133	-1.021	-0.952	1	-0.704	15
CQ	E	E284	2012	0.1	-0.616967	17.1	481	52	133	-1.021	-0.952	1	-0.704	15
CQ	E	E280	2012	0.133	-0.310803	17.1	481	52	133	-1.021	-0.952	1	-0.704	15
CQ	E	E288	2012	0.133	-0.310803	17.1	481	52	133	-1.021	-0.952	1	-0.704	15
CQ	E	E276	2012	0.2	0.310803	17.1	481	52	133	-1.021	-0.952	1	-0.704	15
CQ	E	E231	2012	0.333	1.54474	17.1	481	52	133	-1.021	-0.952	1	-0.704	15
CQ	F	F331	2012	0.067	-0.731235	17.1	481	52	133	-1.021	-0.952	1	-0.704	15
CQ	F	F336	2012	0.067	-0.731235	17.1	481	52	133	-1.021	-0.952	1	-0.704	15
CQ	F	F340	2012	0.1	-0.510804	17.1	481	52	133	-1.021	-0.952	1	-0.704	15
CQ	F	F352	2012	0.1	-0.510804	17.1	481	52	133	-1.021	-0.952	1	-0.704	15
CQ	F	F348	2012	0.233	0.377602	17.1	481	52	133	-1.021	-0.952	1	-0.704	15
CQ	F	F344	2012	0.433	1.71355	17.1	481	52	133	-1.021	-0.952	1	-0.704	15
CQ	G	G332	2012	0.033	-1.19693	17.1	481	52	133	-1.021	-0.952	1	-0.704	15
CQ	G	G330	2012	0.067	-0.871364	17.1	481	52	133	-1.021	-0.952	1	-0.704	15
CQ	G	G334	2012	0.133	-0.239386	17.1	481	52	133	-1.021	-0.952	1	-0.704	15
CQ	G	G323	2012	0.167	0.0861789	17.1	481	52	133	-1.021	-0.952	1	-0.704	15
CQ	G	G302	2012	0.2	0.402168	17.1	481	52	133	-1.021	-0.952	1	-0.704	15
CQ	G	G300	2012	0.4	2.31725	17.1	481	52	133	-1.021	-0.952	1	-0.704	15
CQ	H	H230	2012	0.033	-0.785116	17.1	481	52	133	-1.021	-0.952	1	-0.704	15
CQ	H	H267	2012	0.033	-0.785116	17.1	481	52	133	-1.021	-0.952	1	-0.704	15
CQ	H	H259	2012	0.067	-0.542023	17.1	481	52	133	-1.021	-0.952	1	-0.704	15
CQ	H	H234	2012	0.167	0.172957	17.1	481	52	133	-1.021	-0.952	1	-0.704	15
CQ	H	H263	2012	0.333	1.35982	17.1	481	52	133	-1.021	-0.952	1	-0.704	15
CQ	H	H247	2012	0.367	1.60292	17.1	481	52	133	-1.021	-0.952	1	-0.704	15
CQ	A	A227	2013	0.012	-1.20005	19.5	554	48	140	0.977	-0.09	-1	-0.44	41
CQ	A	A158	2013	0.085	-0.700883	19.5	554	48	140	0.977	-0.09	-1	-0.44	41
CQ	A	A194	2013	0.134	-0.365827	19.5	554	48	140	0.977	-0.09	-1	-0.44	41
CQ	A	A186	2013	0.146	-0.283772	19.5	554	48	140	0.977	-0.09	-1	-0.44	41
CQ	A	A223	2013	0.207	0.133339	19.5	554	48	140	0.977	-0.09	-1	-0.44	41
CQ	A	A219	2013	0.415	1.55562	19.5	554	48	140	0.977	-0.09	-1	-0.44	41
CQ	B	B223	2013	0.013	-1.10137	19.5	554	48	140	0.977	-0.09	-1	-0.44	41
CQ	B	B231	2013	0.013	-1.10137	19.5	554	48	140	0.977	-0.09	-1	-0.44	41
CQ	B	B243	2013	0.013	-1.10137	19.5	554	48	140	0.977	-0.09	-1	-0.44	41
CQ	B	B259	2013	0.025	-0.966759	19.5	554	48	140	0.977	-0.09	-1	-0.44	41
CQ	B	B215	2013	0.05	-0.686328	19.5	554	48	140	0.977	-0.09	-1	-0.44	41
CQ	B	B275	2013	0.088	-0.260074	19.5	554	48	140	0.977	-0.09	-1	-0.44	41
CQ	B	B174	2013	0.125	0.154964	19.5	554	48	140	0.977	-0.09	-1	-0.44	41
CQ	B	B178	2013	0.163	0.581219	19.5	554	48	140	0.977	-0.09	-1	-0.44	41
CQ	B	B239	2013	0.2	0.996256	19.5	554	48	140	0.977	-0.09	-1	-0.44	41
CQ	B	B235	2013	0.313	2.2638	19.5	554	48	140	0.977	-0.09	-1	-0.44	41
CQ	C	C205	2013	0.012	-1.8785	19.5	554	48	140	0.977	-0.09	-1	-0.44	41
CQ	C	C217	2013	0.122	-0.779377	19.5	554	48	140	0.977	-0.09	-1	-0.44	41
CQ	C	C209	2013	0.171	-0.289768	19.5	554	48	140	0.977	-0.09	-1	-0.44	41
CQ	C	C230	2013	0.171	-0.289768	19.5	554	48	140	0.977	-0.09	-1	-0.44	41
CQ	C	C222	2013	0.183	-0.169864	19.5	554	48	140	0.977	-0.09	-1	-0.44	41
CQ	C	C226	2013	0.341	1.40887	19.5	554	48	140	0.977	-0.09	-1	-0.44	41
CQ	D	D235	2013	0.024	-1.04912	19.5	554	48	140	0.977	-0.09	-1	-0.44	41
CQ	D	D251	2013	0.024	-1.04912	19.5	554	48	140	0.977	-0.09	-1	-0.44	41
CQ	D	D267	2013	0.024	-1.04912	19.5	554	48	140	0.977	-0.09	-1	-0.44	41
CQ	D	D231	2013	0.049	-0.733393	19.5	554	48	140	0.977	-0.09	-1	-0.44	41
CQ	D	D239	2013	0.061	-0.581843	19.5	554	48	140	0.977	-0.09	-1	-0.44	41
CQ	D	D243	2013	0.085	-0.278743	19.5	554	48	140	0.977	-0.09	-1	-0.44	41
CQ	D	D247	2013	0.085	-0.278743	19.5	554	48	140	0.977	-0.09	-1	-0.44	41
CQ	D	D312	2013	0.098	-0.114564	19.5	554	48	140	0.977	-0.09	-1	-0.44	41
CQ	D	D259	2013	0.134	0.340085	19.5	554	48	140	0.977	-0.09	-1	-0.44	41
CQ	D	D255	2013	0.146	0.491635	19.5	554	48	140	0.977	-0.09	-1	-0.44	41
CQ	D	D308	2013	0.268	2.03239	19.5	554	48	140	0.977	-0.09	-1	-0.44	41
CQ	E	E288	2013	0.012	-1.4334	19.5	554	48	140	0.977	-0.09	-1	-0.44	41
CQ	E	E276	2013	0.024	-1.32207	19.5	554	48	140	0.977	-0.09	-1	-0.44	41
CQ	E	E284	2013	0.085	-0.756133	19.5	554	48	140	0.977	-0.09	-1	-0.44	41
CQ	E	E223	2013	0.28	1.05302	19.5	554	48	140	0.977	-0.09	-1	-0.44	41
CQ	E	E280	2013	0.28	1.05302	19.5	554	48	140	0.977	-0.09	-1	-0.44	41
CQ	E	E231	2013	0.317	1.39629	19.5	554	48	140	0.977	-0.09	-1	-0.44	41
CQ	F	F336	2013	0.012	-1.09862	19.5	554	48	140	0.977	-0.09	-1	-0.44	41
CQ	F	F331	2013	0.024	-1.01846	19.5	554	48	140	0.977	-0.09	-1	-0.44	41
CQ	F	F340	2013	0.098	-0.524163	19.5	554	48	140	0.977	-0.09	-1	-0.44	41
CQ	F	F352	2013	0.146	-0.203536	19.5	554	48	140	0.977	-0.09	-1	-0.44	41
CQ	F	F348	2013	0.183	0.0436148	19.5	554	48	140	0.977	-0.09	-1	-0.44	41
CQ	F	F344	2013	0.537	2.40824	19.5	554	48	140	0.977	-0.09	-1	-0.44	41
CQ	G	G323	2013	0.088	-0.67028	19.5	554	48	140	0.977	-0.09	-1	-0.44	41
CQ	G	G302	2013	0.125	-0.315989	19.5	554	48	140	0.977	-0.09	-1	-0.44	41
CQ	G	G334	2013	0.138	-0.191509	19.5	554	48	140	0.977	-0.09	-1	-0.44	41
CQ	G	G330	2013	0.15	-0.0766035	19.5	554	48	140	0.977	-0.09	-1	-0.44	41
CQ	G	G332	2013	0.163	0.0478772	19.5	554	48	140	0.977	-0.09	-1	-0.44	41
CQ	G	G300	2013	0.338	1.72358	19.5	554	48	140	0.977	-0.09	-1	-0.44	41
CQ	H	H226	2013	0.012	-0.935262	19.5	554	48	140	0.977	-0.09	-1	-0.44	41
CQ	H	H267	2013	0.012	-0.935262	19.5	554	48	140	0.977	-0.09	-1	-0.44	41
CQ	H	H259	2013	0.024	-0.849464	19.5	554	48	140	0.977	-0.09	-1	-0.44	41
CQ	H	H230	2013	0.037	-0.756517	19.5	554	48	140	0.977	-0.09	-1	-0.44	41
CQ	H	H251	2013	0.049	-0.670719	19.5	554	48	140	0.977	-0.09	-1	-0.44	41
CQ	H	H247	2013	0.134	-0.0629863	19.5	554	48	140	0.977	-0.09	-1	-0.44	41
CQ	H	H263	2013	0.28	0.980884	19.5	554	48	140	0.977	-0.09	-1	-0.44	41
CQ	H	H234	2013	0.451	2.2035	19.5	554	48	140	0.977	-0.09	-1	-0.44	41
CQ	A	A194	2015	0.05	-0.940209	18.4	650	50	182	0.044	1.042	0	1.145	20
CQ	A	A158	2015	0.125	-0.427368	18.4	650	50	182	0.044	1.042	0	1.145	20
CQ	A	A186	2015	0.125	-0.427368	18.4	650	50	182	0.044	1.042	0	1.145	20
CQ	A	A223	2015	0.15	-0.256421	18.4	650	50	182	0.044	1.042	0	1.145	20
CQ	A	A219	2015	0.55	2.47873	18.4	650	50	182	0.044	1.042	0	1.145	20
CQ	B	B275	2015	0.025	-0.966759	18.4	650	50	182	0.044	1.042	0	1.145	20
CQ	B	B178	2015	0.05	-0.686328	18.4	650	50	182	0.044	1.042	0	1.145	20
CQ	B	B223	2015	0.075	-0.405898	18.4	650	50	182	0.044	1.042	0	1.145	20
CQ	B	B259	2015	0.075	-0.405898	18.4	650	50	182	0.044	1.042	0	1.145	20
CQ	B	B215	2015	0.1	-0.125467	18.4	650	50	182	0.044	1.042	0	1.145	20
CQ	B	B231	2015	0.1	-0.125467	18.4	650	50	182	0.044	1.042	0	1.145	20
CQ	B	B174	2015	0.125	0.154964	18.4	650	50	182	0.044	1.042	0	1.145	20
CQ	B	B239	2015	0.125	0.154964	18.4	650	50	182	0.044	1.042	0	1.145	20
CQ	B	B235	2015	0.325	2.39841	18.4	650	50	182	0.044	1.042	0	1.145	20
CQ	C	C217	2015	0.1	-0.999201	18.4	650	50	182	0.044	1.042	0	1.145	20
CQ	C	C209	2015	0.175	-0.2498	18.4	650	50	182	0.044	1.042	0	1.145	20
CQ	C	C230	2015	0.175	-0.2498	18.4	650	50	182	0.044	1.042	0	1.145	20
CQ	C	C222	2015	0.2	0	18.4	650	50	182	0.044	1.042	0	1.145	20
CQ	C	C226	2015	0.35	1.4988	18.4	650	50	182	0.044	1.042	0	1.145	20
CQ	D	D231	2015	0.025	-1.03649	18.4	650	50	182	0.044	1.042	0	1.145	20
CQ	D	D312	2015	0.025	-1.03649	18.4	650	50	182	0.044	1.042	0	1.145	20
CQ	D	D235	2015	0.05	-0.720764	18.4	650	50	182	0.044	1.042	0	1.145	20
CQ	D	D243	2015	0.1	-0.0893061	18.4	650	50	182	0.044	1.042	0	1.145	20
CQ	D	D259	2015	0.1	-0.0893061	18.4	650	50	182	0.044	1.042	0	1.145	20
CQ	D	D255	2015	0.2	1.17361	18.4	650	50	182	0.044	1.042	0	1.145	20
CQ	D	D308	2015	0.2	1.17361	18.4	650	50	182	0.044	1.042	0	1.145	20
CQ	D	D247	2015	0.3	2.43652	18.4	650	50	182	0.044	1.042	0	1.145	20
CQ	E	E276	2015	0.075	-0.84891	18.4	650	50	182	0.044	1.042	0	1.145	20
CQ	E	E288	2015	0.075	-0.84891	18.4	650	50	182	0.044	1.042	0	1.145	20
CQ	E	E284	2015	0.1	-0.616967	18.4	650	50	182	0.044	1.042	0	1.145	20
CQ	E	E280	2015	0.175	0.0788605	18.4	650	50	182	0.044	1.042	0	1.145	20
CQ	E	E223	2015	0.225	0.542745	18.4	650	50	182	0.044	1.042	0	1.145	20
CQ	E	E231	2015	0.35	1.70246	18.4	650	50	182	0.044	1.042	0	1.145	20
CQ	F	F331	2015	0.05	-0.844791	18.4	650	50	182	0.044	1.042	0	1.145	20
CQ	F	F340	2015	0.1	-0.510804	18.4	650	50	182	0.044	1.042	0	1.145	20
CQ	F	F352	2015	0.2	0.15717	18.4	650	50	182	0.044	1.042	0	1.145	20
CQ	F	F344	2015	0.325	0.992138	18.4	650	50	182	0.044	1.042	0	1.145	20
CQ	F	F348	2015	0.325	0.992138	18.4	650	50	182	0.044	1.042	0	1.145	20
CQ	G	G315	2015	0.025	-1.27353	18.4	650	50	182	0.044	1.042	0	1.145	20
CQ	G	G304	2015	0.05	-1.03415	18.4	650	50	182	0.044	1.042	0	1.145	20
CQ	G	G334	2015	0.1	-0.555375	18.4	650	50	182	0.044	1.042	0	1.145	20
CQ	G	G302	2015	0.125	-0.315989	18.4	650	50	182	0.044	1.042	0	1.145	20
CQ	G	G323	2015	0.15	-0.0766035	18.4	650	50	182	0.044	1.042	0	1.145	20
CQ	G	G330	2015	0.2	0.402168	18.4	650	50	182	0.044	1.042	0	1.145	20
CQ	G	G300	2015	0.35	1.83848	18.4	650	50	182	0.044	1.042	0	1.145	20
CQ	H	H230	2015	0.025	-0.842314	18.4	650	50	182	0.044	1.042	0	1.145	20
CQ	H	H238	2015	0.05	-0.663569	18.4	650	50	182	0.044	1.042	0	1.145	20
CQ	H	H259	2015	0.05	-0.663569	18.4	650	50	182	0.044	1.042	0	1.145	20
CQ	H	H234	2015	0.125	-0.127335	18.4	650	50	182	0.044	1.042	0	1.145	20
CQ	H	H251	2015	0.15	0.0514105	18.4	650	50	182	0.044	1.042	0	1.145	20
CQ	H	H263	2015	0.225	0.587645	18.4	650	50	182	0.044	1.042	0	1.145	20
CQ	H	H247	2015	0.375	1.66012	18.4	650	50	182	0.044	1.042	0	1.145	20
GB	A	A186	2010	0.083	-0.605262	12.4	786.4	54	290	1.168	-0.035	-1.328	0.265	6
GB	A	A170	2010	0.25	0.505494	12.4	786.4	54	290	1.168	-0.035	-1.328	0.265	6
GB	A	A138	2010	0.667	3.27906	12.4	786.4	54	290	1.168	-0.035	-1.328	0.265	6
GB	B	B194	2010	0.083	-0.498739	12.4	786.4	54	290	1.168	-0.035	-1.328	0.265	6
GB	B	B207	2010	0.083	-0.498739	12.4	786.4	54	290	1.168	-0.035	-1.328	0.265	6
GB	B	B255	2010	0.083	-0.498739	12.4	786.4	54	290	1.168	-0.035	-1.328	0.265	6
GB	B	B203	2010	0.167	-0.0747879	12.4	786.4	54	290	1.168	-0.035	-1.328	0.265	6
GB	B	B190	2010	0.583	2.02478	12.4	786.4	54	290	1.168	-0.035	-1.328	0.265	6
GB	C	C205	2010	0.167	0.40064	12.4	786.4	54	290	1.168	-0.035	-1.328	0.265	6
GB	C	C213	2010	0.167	0.40064	12.4	786.4	54	290	1.168	-0.035	-1.328	0.265	6
GB	C	C217	2010	0.167	0.40064	12.4	786.4	54	290	1.168	-0.035	-1.328	0.265	6
GB	C	C222	2010	0.5	3.1055	12.4	786.4	54	290	1.168	-0.035	-1.328	0.265	6
GB	D	D202	2010	0.083	-0.093777	12.4	786.4	54	290	1.168	-0.035	-1.328	0.265	6
GB	D	D223	2010	0.083	-0.093777	12.4	786.4	54	290	1.168	-0.035	-1.328	0.265	6
GB	D	D263	2010	0.083	-0.093777	12.4	786.4	54	290	1.168	-0.035	-1.328	0.265	6
GB	D	D272	2010	0.083	-0.093777	12.4	786.4	54	290	1.168	-0.035	-1.328	0.265	6
GB	D	D280	2010	0.083	-0.093777	12.4	786.4	54	290	1.168	-0.035	-1.328	0.265	6
GB	D	D227	2010	0.167	1.25404	12.4	786.4	54	290	1.168	-0.035	-1.328	0.265	6
GB	D	D284	2010	0.167	1.25404	12.4	786.4	54	290	1.168	-0.035	-1.328	0.265	6
GB	D	D239	2010	0.25	2.58582	12.4	786.4	54	290	1.168	-0.035	-1.328	0.265	6
GB	E	E223	2010	0.333	-0.00121839	12.4	786.4	54	290	1.168	-0.035	-1.328	0.265	6
GB	E	E235	2010	0.667	1.62655	12.4	786.4	54	290	1.168	-0.035	-1.328	0.265	6
GB	F	F311	2010	0.083	-0.343013	12.4	786.4	54	290	1.168	-0.035	-1.328	0.265	6
GB	F	F319	2010	0.083	-0.343013	12.4	786.4	54	290	1.168	-0.035	-1.328	0.265	6
GB	F	F360	2010	0.083	-0.343013	12.4	786.4	54	290	1.168	-0.035	-1.328	0.265	6
GB	F	F323	2010	0.167	0.282482	12.4	786.4	54	290	1.168	-0.035	-1.328	0.265	6
GB	F	F348	2010	0.25	0.90053	12.4	786.4	54	290	1.168	-0.035	-1.328	0.265	6
GB	F	F352	2010	0.333	1.51858	12.4	786.4	54	290	1.168	-0.035	-1.328	0.265	6
GB	G	G300	2010	0.083	-0.423684	12.4	786.4	54	290	1.168	-0.035	-1.328	0.265	6
GB	G	G305	2010	0.083	-0.423684	12.4	786.4	54	290	1.168	-0.035	-1.328	0.265	6
GB	G	G334	2010	0.083	-0.423684	12.4	786.4	54	290	1.168	-0.035	-1.328	0.265	6
GB	G	G323	2010	0.75	3.24641	12.4	786.4	54	290	1.168	-0.035	-1.328	0.265	6
GB	H	H243	2010	0.083	-0.430508	12.4	786.4	54	290	1.168	-0.035	-1.328	0.265	6
GB	H	H251	2010	0.083	-0.430508	12.4	786.4	54	290	1.168	-0.035	-1.328	0.265	6
GB	H	H255	2010	0.083	-0.430508	12.4	786.4	54	290	1.168	-0.035	-1.328	0.265	6
GB	H	H263	2010	0.167	0.429868	12.4	786.4	54	290	1.168	-0.035	-1.328	0.265	6
GB	H	H267	2010	0.167	0.429868	12.4	786.4	54	290	1.168	-0.035	-1.328	0.265	6
GB	H	H271	2010	0.167	0.429868	12.4	786.4	54	290	1.168	-0.035	-1.328	0.265	6
GB	H	H238	2010	0.25	1.28	12.4	786.4	54	290	1.168	-0.035	-1.328	0.265	6
GB	A	A211	2012	0.029	-0.964429	7.9	796	67	257	-1.209	0.163	0.173	-1.4	17
GB	A	A174	2012	0.059	-0.764892	7.9	796	67	257	-1.209	0.163	0.173	-1.4	17
GB	A	A170	2012	0.118	-0.372469	7.9	796	67	257	-1.209	0.163	0.173	-1.4	17
GB	A	A178	2012	0.147	-0.179583	7.9	796	67	257	-1.209	0.163	0.173	-1.4	17
GB	A	A186	2012	0.147	-0.179583	7.9	796	67	257	-1.209	0.163	0.173	-1.4	17
GB	A	A166	2012	0.235	0.405725	7.9	796	67	257	-1.209	0.163	0.173	-1.4	17
GB	A	A138	2012	0.265	0.605262	7.9	796	67	257	-1.209	0.163	0.173	-1.4	17
GB	B	B194	2012	0.033	-0.751091	7.9	796	67	257	-1.209	0.163	0.173	-1.4	17
GB	B	B255	2012	0.033	-0.751091	7.9	796	67	257	-1.209	0.163	0.173	-1.4	17
GB	B	B158	2012	0.067	-0.579492	7.9	796	67	257	-1.209	0.163	0.173	-1.4	17
GB	B	B182	2012	0.067	-0.579492	7.9	796	67	257	-1.209	0.163	0.173	-1.4	17
GB	B	B199	2012	0.067	-0.579492	7.9	796	67	257	-1.209	0.163	0.173	-1.4	17
GB	B	B203	2012	0.3	0.596468	7.9	796	67	257	-1.209	0.163	0.173	-1.4	17
GB	B	B190	2012	0.433	1.26772	7.9	796	67	257	-1.209	0.163	0.173	-1.4	17
GB	C	C197	2012	0.029	-0.720292	7.9	796	67	257	-1.209	0.163	0.173	-1.4	17
GB	C	C209	2012	0.029	-0.720292	7.9	796	67	257	-1.209	0.163	0.173	-1.4	17
GB	C	C226	2012	0.029	-0.720292	7.9	796	67	257	-1.209	0.163	0.173	-1.4	17
GB	C	C258	2012	0.029	-0.720292	7.9	796	67	257	-1.209	0.163	0.173	-1.4	17
GB	C	C262	2012	0.029	-0.720292	7.9	796	67	257	-1.209	0.163	0.173	-1.4	17
GB	C	C266	2012	0.029	-0.720292	7.9	796	67	257	-1.209	0.163	0.173	-1.4	17
GB	C	C177	2012	0.059	-0.476611	7.9	796	67	257	-1.209	0.163	0.173	-1.4	17
GB	C	C205	2012	0.088	-0.241053	7.9	796	67	257	-1.209	0.163	0.173	-1.4	17
GB	C	C213	2012	0.294	1.43222	7.9	796	67	257	-1.209	0.163	0.173	-1.4	17
GB	C	C217	2012	0.382	2.14702	7.9	796	67	257	-1.209	0.163	0.173	-1.4	17
GB	D	D215	2012	0.029	-0.960233	7.9	796	67	257	-1.209	0.163	0.173	-1.4	17
GB	D	D272	2012	0.029	-0.960233	7.9	796	67	257	-1.209	0.163	0.173	-1.4	17
GB	D	D276	2012	0.029	-0.960233	7.9	796	67	257	-1.209	0.163	0.173	-1.4	17
GB	D	D280	2012	0.029	-0.960233	7.9	796	67	257	-1.209	0.163	0.173	-1.4	17
GB	D	D202	2012	0.059	-0.478869	7.9	796	67	257	-1.209	0.163	0.173	-1.4	17
GB	D	D223	2012	0.059	-0.478869	7.9	796	67	257	-1.209	0.163	0.173	-1.4	17
GB	D	D235	2012	0.059	-0.478869	7.9	796	67	257	-1.209	0.163	0.173	-1.4	17
GB	D	D251	2012	0.059	-0.478869	7.9	796	67	257	-1.209	0.163	0.173	-1.4	17
GB	D	D284	2012	0.088	-0.0135495	7.9	796	67	257	-1.209	0.163	0.173	-1.4	17
GB	D	D259	2012	0.118	0.467815	7.9	796	67	257	-1.209	0.163	0.173	-1.4	17
GB	D	D206	2012	0.147	0.933134	7.9	796	67	257	-1.209	0.163	0.173	-1.4	17
GB	D	D219	2012	0.147	0.933134	7.9	796	67	257	-1.209	0.163	0.173	-1.4	17
GB	D	D239	2012	0.147	0.933134	7.9	796	67	257	-1.209	0.163	0.173	-1.4	17
GB	E	E231	2012	0.088	-1.19524	7.9	796	67	257	-1.209	0.163	0.173	-1.4	17
GB	E	E223	2012	0.147	-0.907701	7.9	796	67	257	-1.209	0.163	0.173	-1.4	17
GB	E	E239	2012	0.147	-0.907701	7.9	796	67	257	-1.209	0.163	0.173	-1.4	17
GB	E	E235	2012	0.618	1.38775	7.9	796	67	257	-1.209	0.163	0.173	-1.4	17
GB	F	F315	2012	0.033	-0.715332	7.9	796	67	257	-1.209	0.163	0.173	-1.4	17
GB	F	F364	2012	0.033	-0.715332	7.9	796	67	257	-1.209	0.163	0.173	-1.4	17
GB	F	F368	2012	0.033	-0.715332	7.9	796	67	257	-1.209	0.163	0.173	-1.4	17
GB	F	F311	2012	0.067	-0.462155	7.9	796	67	257	-1.209	0.163	0.173	-1.4	17
GB	F	F319	2012	0.067	-0.462155	7.9	796	67	257	-1.209	0.163	0.173	-1.4	17
GB	F	F323	2012	0.067	-0.462155	7.9	796	67	257	-1.209	0.163	0.173	-1.4	17
GB	F	F352	2012	0.067	-0.462155	7.9	796	67	257	-1.209	0.163	0.173	-1.4	17
GB	F	F356	2012	0.067	-0.462155	7.9	796	67	257	-1.209	0.163	0.173	-1.4	17
GB	F	F360	2012	0.167	0.282482	7.9	796	67	257	-1.209	0.163	0.173	-1.4	17
GB	F	F348	2012	0.4	2.01748	7.9	796	67	257	-1.209	0.163	0.173	-1.4	17
GB	G	G305	2012	0.059	-0.555741	7.9	796	67	257	-1.209	0.163	0.173	-1.4	17
GB	G	G342	2012	0.059	-0.555741	7.9	796	67	257	-1.209	0.163	0.173	-1.4	17
GB	G	G300	2012	0.088	-0.396172	7.9	796	67	257	-1.209	0.163	0.173	-1.4	17
GB	G	G311	2012	0.088	-0.396172	7.9	796	67	257	-1.209	0.163	0.173	-1.4	17
GB	G	G334	2012	0.088	-0.396172	7.9	796	67	257	-1.209	0.163	0.173	-1.4	17
GB	G	G327	2012	0.147	-0.071531	7.9	796	67	257	-1.209	0.163	0.173	-1.4	17
GB	G	G323	2012	0.471	1.71124	7.9	796	67	257	-1.209	0.163	0.173	-1.4	17
GB	H	H238	2012	0.029	-0.983606	7.9	796	67	257	-1.209	0.163	0.173	-1.4	17
GB	H	H263	2012	0.029	-0.983606	7.9	796	67	257	-1.209	0.163	0.173	-1.4	17
GB	H	H267	2012	0.029	-0.983606	7.9	796	67	257	-1.209	0.163	0.173	-1.4	17
GB	H	H243	2012	0.118	-0.072018	7.9	796	67	257	-1.209	0.163	0.173	-1.4	17
GB	H	H251	2012	0.118	-0.072018	7.9	796	67	257	-1.209	0.163	0.173	-1.4	17
GB	H	H255	2012	0.118	-0.072018	7.9	796	67	257	-1.209	0.163	0.173	-1.4	17
GB	H	H271	2012	0.118	-0.072018	7.9	796	67	257	-1.209	0.163	0.173	-1.4	17
GB	H	H234	2012	0.441	3.23633	7.9	796	67	257	-1.209	0.163	0.173	-1.4	17
GB	A	A178	2013	0.031	-0.951126	10.8	846	66	304	0.314	1.153	0.058	0.971	16
GB	A	A166	2013	0.063	-0.738287	10.8	846	66	304	0.314	1.153	0.058	0.971	16
GB	A	A211	2013	0.063	-0.738287	10.8	846	66	304	0.314	1.153	0.058	0.971	16
GB	A	A186	2013	0.188	0.0931173	10.8	846	66	304	0.314	1.153	0.058	0.971	16
GB	A	A170	2013	0.313	0.924521	10.8	846	66	304	0.314	1.153	0.058	0.971	16
GB	A	A138	2013	0.344	1.13071	10.8	846	66	304	0.314	1.153	0.058	0.971	16
GB	B	B194	2013	0.115	-0.337234	10.8	846	66	304	0.314	1.153	0.058	0.971	16
GB	B	B158	2013	0.231	0.248223	10.8	846	66	304	0.314	1.153	0.058	0.971	16
GB	B	B190	2013	0.654	2.38312	10.8	846	66	304	0.314	1.153	0.058	0.971	16
GB	C	C201	2013	0.031	-0.704047	10.8	846	66	304	0.314	1.153	0.058	0.971	16
GB	C	C266	2013	0.031	-0.704047	10.8	846	66	304	0.314	1.153	0.058	0.971	16
GB	C	C222	2013	0.094	-0.192317	10.8	846	66	304	0.314	1.153	0.058	0.971	16
GB	C	C258	2013	0.094	-0.192317	10.8	846	66	304	0.314	1.153	0.058	0.971	16
GB	C	C262	2013	0.094	-0.192317	10.8	846	66	304	0.314	1.153	0.058	0.971	16
GB	C	C213	2013	0.125	0.0594868	10.8	846	66	304	0.314	1.153	0.058	0.971	16
GB	C	C217	2013	0.25	1.07482	10.8	846	66	304	0.314	1.153	0.058	0.971	16
GB	C	C177	2013	0.281	1.32663	10.8	846	66	304	0.314	1.153	0.058	0.971	16
GB	D	D263	2013	0.031	-0.928142	10.8	846	66	304	0.314	1.153	0.058	0.971	16
GB	D	D272	2013	0.031	-0.928142	10.8	846	66	304	0.314	1.153	0.058	0.971	16
GB	D	D239	2013	0.063	-0.414687	10.8	846	66	304	0.314	1.153	0.058	0.971	16
GB	D	D251	2013	0.063	-0.414687	10.8	846	66	304	0.314	1.153	0.058	0.971	16
GB	D	D284	2013	0.063	-0.414687	10.8	846	66	304	0.314	1.153	0.058	0.971	16
GB	D	D219	2013	0.094	0.0827234	10.8	846	66	304	0.314	1.153	0.058	0.971	16
GB	D	D223	2013	0.094	0.0827234	10.8	846	66	304	0.314	1.153	0.058	0.971	16
GB	D	D215	2013	0.125	0.580133	10.8	846	66	304	0.314	1.153	0.058	0.971	16
GB	D	D259	2013	0.156	1.07754	10.8	846	66	304	0.314	1.153	0.058	0.971	16
GB	D	D202	2013	0.281	3.08323	10.8	846	66	304	0.314	1.153	0.058	0.971	16
GB	E	E235	2013	0.281	-0.254644	10.8	846	66	304	0.314	1.153	0.058	0.971	16
GB	E	E239	2013	0.313	-0.0986897	10.8	846	66	304	0.314	1.153	0.058	0.971	16
GB	E	E223	2013	0.406	0.354552	10.8	846	66	304	0.314	1.153	0.058	0.971	16
GB	F	F352	2013	0.063	-0.491941	10.8	846	66	304	0.314	1.153	0.058	0.971	16
GB	F	F311	2013	0.156	0.200571	10.8	846	66	304	0.314	1.153	0.058	0.971	16
GB	F	F348	2013	0.188	0.438855	10.8	846	66	304	0.314	1.153	0.058	0.971	16
GB	F	F360	2013	0.594	3.46208	10.8	846	66	304	0.314	1.153	0.058	0.971	16
GB	G	G305	2013	0.031	-0.709808	10.8	846	66	304	0.314	1.153	0.058	0.971	16
GB	G	G327	2013	0.063	-0.533732	10.8	846	66	304	0.314	1.153	0.058	0.971	16
GB	G	G302	2013	0.094	-0.363158	10.8	846	66	304	0.314	1.153	0.058	0.971	16
GB	G	G300	2013	0.375	1.18301	10.8	846	66	304	0.314	1.153	0.058	0.971	16
GB	G	G323	2013	0.438	1.52966	10.8	846	66	304	0.314	1.153	0.058	0.971	16
GB	H	H271	2013	0.031	-0.963121	10.8	846	66	304	0.314	1.153	0.058	0.971	16
GB	H	H267	2013	0.063	-0.635359	10.8	846	66	304	0.314	1.153	0.058	0.971	16
GB	H	H238	2013	0.094	-0.31784	10.8	846	66	304	0.314	1.153	0.058	0.971	16
GB	H	H251	2013	0.094	-0.31784	10.8	846	66	304	0.314	1.153	0.058	0.971	16
GB	H	H234	2013	0.125	-0.00032008	10.8	846	66	304	0.314	1.153	0.058	0.971	16
GB	H	H263	2013	0.188	0.644962	10.8	846	66	304	0.314	1.153	0.058	0.971	16
GB	H	H243	2013	0.406	2.87784	10.8	846	66	304	0.314	1.153	0.058	0.971	16
GB	A	A174	2015	0.01	-1.0908	9.7	723	75	288	-0.273	-1.282	1.097	0.164	51
GB	A	A211	2015	0.029	-0.964429	9.7	723	75	288	-0.273	-1.282	1.097	0.164	51
GB	A	A166	2015	0.108	-0.438981	9.7	723	75	288	-0.273	-1.282	1.097	0.164	51
GB	A	A178	2015	0.127	-0.312608	9.7	723	75	288	-0.273	-1.282	1.097	0.164	51
GB	A	A170	2015	0.147	-0.179583	9.7	723	75	288	-0.273	-1.282	1.097	0.164	51
GB	A	A186	2015	0.206	0.212839	9.7	723	75	288	-0.273	-1.282	1.097	0.164	51
GB	A	A138	2015	0.373	1.3236	9.7	723	75	288	-0.273	-1.282	1.097	0.164	51
GB	B	B207	2015	0.01	-0.867173	9.7	723	75	288	-0.273	-1.282	1.097	0.164	51
GB	B	B194	2015	0.02	-0.816703	9.7	723	75	288	-0.273	-1.282	1.097	0.164	51
GB	B	B255	2015	0.02	-0.816703	9.7	723	75	288	-0.273	-1.282	1.097	0.164	51
GB	B	B182	2015	0.049	-0.670339	9.7	723	75	288	-0.273	-1.282	1.097	0.164	51
GB	B	B199	2015	0.147	-0.175729	9.7	723	75	288	-0.273	-1.282	1.097	0.164	51
GB	B	B203	2015	0.196	0.0715762	9.7	723	75	288	-0.273	-1.282	1.097	0.164	51
GB	B	B190	2015	0.559	1.90365	9.7	723	75	288	-0.273	-1.282	1.097	0.164	51
GB	C	C156	2015	0.01	-0.874623	9.7	723	75	288	-0.273	-1.282	1.097	0.164	51
GB	C	C177	2015	0.02	-0.793396	9.7	723	75	288	-0.273	-1.282	1.097	0.164	51
GB	C	C197	2015	0.02	-0.793396	9.7	723	75	288	-0.273	-1.282	1.097	0.164	51
GB	C	C209	2015	0.02	-0.793396	9.7	723	75	288	-0.273	-1.282	1.097	0.164	51
GB	C	C258	2015	0.02	-0.793396	9.7	723	75	288	-0.273	-1.282	1.097	0.164	51
GB	C	C266	2015	0.02	-0.793396	9.7	723	75	288	-0.273	-1.282	1.097	0.164	51
GB	C	C226	2015	0.039	-0.639065	9.7	723	75	288	-0.273	-1.282	1.097	0.164	51
GB	C	C205	2015	0.069	-0.395384	9.7	723	75	288	-0.273	-1.282	1.097	0.164	51
GB	C	C262	2015	0.098	-0.159826	9.7	723	75	288	-0.273	-1.282	1.097	0.164	51
GB	C	C222	2015	0.118	0.00262793	9.7	723	75	288	-0.273	-1.282	1.097	0.164	51
GB	C	C213	2015	0.216	0.798652	9.7	723	75	288	-0.273	-1.282	1.097	0.164	51
GB	C	C217	2015	0.353	1.91146	9.7	723	75	288	-0.273	-1.282	1.097	0.164	51
GB	D	D206	2015	0.01	-1.2651	9.7	723	75	288	-0.273	-1.282	1.097	0.164	51
GB	D	D255	2015	0.02	-1.10464	9.7	723	75	288	-0.273	-1.282	1.097	0.164	51
GB	D	D263	2015	0.029	-0.960233	9.7	723	75	288	-0.273	-1.282	1.097	0.164	51
GB	D	D272	2015	0.029	-0.960233	9.7	723	75	288	-0.273	-1.282	1.097	0.164	51
GB	D	D223	2015	0.039	-0.799778	9.7	723	75	288	-0.273	-1.282	1.097	0.164	51
GB	D	D280	2015	0.039	-0.799778	9.7	723	75	288	-0.273	-1.282	1.097	0.164	51
GB	D	D227	2015	0.049	-0.639323	9.7	723	75	288	-0.273	-1.282	1.097	0.164	51
GB	D	D235	2015	0.049	-0.639323	9.7	723	75	288	-0.273	-1.282	1.097	0.164	51
GB	D	D219	2015	0.059	-0.478869	9.7	723	75	288	-0.273	-1.282	1.097	0.164	51
GB	D	D239	2015	0.078	-0.174004	9.7	723	75	288	-0.273	-1.282	1.097	0.164	51
GB	D	D251	2015	0.108	0.30736	9.7	723	75	288	-0.273	-1.282	1.097	0.164	51
GB	D	D284	2015	0.118	0.467815	9.7	723	75	288	-0.273	-1.282	1.097	0.164	51
GB	D	D202	2015	0.137	0.772679	9.7	723	75	288	-0.273	-1.282	1.097	0.164	51
GB	D	D259	2015	0.235	2.34514	9.7	723	75	288	-0.273	-1.282	1.097	0.164	51
GB	E	E239	2015	0.147	-0.907701	9.7	723	75	288	-0.273	-1.282	1.097	0.164	51
GB	E	E223	2015	0.225	-0.527563	9.7	723	75	288	-0.273	-1.282	1.097	0.164	51
GB	E	E235	2015	0.627	1.43161	9.7	723	75	288	-0.273	-1.282	1.097	0.164	51
GB	F	F336	2015	0.01	-0.886598	9.7	723	75	288	-0.273	-1.282	1.097	0.164	51
GB	F	F344	2015	0.01	-0.886598	9.7	723	75	288	-0.273	-1.282	1.097	0.164	51
GB	F	F319	2015	0.02	-0.812134	9.7	723	75	288	-0.273	-1.282	1.097	0.164	51
GB	F	F356	2015	0.02	-0.812134	9.7	723	75	288	-0.273	-1.282	1.097	0.164	51
GB	F	F368	2015	0.02	-0.812134	9.7	723	75	288	-0.273	-1.282	1.097	0.164	51
GB	F	F311	2015	0.05	-0.588743	9.7	723	75	288	-0.273	-1.282	1.097	0.164	51
GB	F	F315	2015	0.05	-0.588743	9.7	723	75	288	-0.273	-1.282	1.097	0.164	51
GB	F	F323	2015	0.08	-0.365352	9.7	723	75	288	-0.273	-1.282	1.097	0.164	51
GB	F	F360	2015	0.17	0.304821	9.7	723	75	288	-0.273	-1.282	1.097	0.164	51
GB	F	F352	2015	0.26	0.974994	9.7	723	75	288	-0.273	-1.282	1.097	0.164	51
GB	F	F348	2015	0.31	1.34731	9.7	723	75	288	-0.273	-1.282	1.097	0.164	51
GB	G	G319	2015	0.01	-0.825358	9.7	723	75	288	-0.273	-1.282	1.097	0.164	51
GB	G	G342	2015	0.01	-0.825358	9.7	723	75	288	-0.273	-1.282	1.097	0.164	51
GB	G	G311	2015	0.029	-0.720813	9.7	723	75	288	-0.273	-1.282	1.097	0.164	51
GB	G	G327	2015	0.039	-0.665789	9.7	723	75	288	-0.273	-1.282	1.097	0.164	51
GB	G	G302	2015	0.059	-0.555741	9.7	723	75	288	-0.273	-1.282	1.097	0.164	51
GB	G	G334	2015	0.069	-0.500717	9.7	723	75	288	-0.273	-1.282	1.097	0.164	51
GB	G	G300	2015	0.176	0.0880382	9.7	723	75	288	-0.273	-1.282	1.097	0.164	51
GB	G	G305	2015	0.265	0.577751	9.7	723	75	288	-0.273	-1.282	1.097	0.164	51
GB	G	G323	2015	0.343	1.00694	9.7	723	75	288	-0.273	-1.282	1.097	0.164	51
GB	H	H259	2015	0.01	-1.17822	9.7	723	75	288	-0.273	-1.282	1.097	0.164	51
GB	H	H267	2015	0.03	-0.973364	9.7	723	75	288	-0.273	-1.282	1.097	0.164	51
GB	H	H279	2015	0.03	-0.973364	9.7	723	75	288	-0.273	-1.282	1.097	0.164	51
GB	H	H251	2015	0.07	-0.563661	9.7	723	75	288	-0.273	-1.282	1.097	0.164	51
GB	H	H263	2015	0.08	-0.461236	9.7	723	75	288	-0.273	-1.282	1.097	0.164	51
GB	H	H238	2015	0.13	0.0508927	9.7	723	75	288	-0.273	-1.282	1.097	0.164	51
GB	H	H234	2015	0.14	0.153318	9.7	723	75	288	-0.273	-1.282	1.097	0.164	51
GB	H	H243	2015	0.15	0.255744	9.7	723	75	288	-0.273	-1.282	1.097	0.164	51
GB	H	H255	2015	0.16	0.35817	9.7	723	75	288	-0.273	-1.282	1.097	0.164	51
GB	H	H271	2015	0.2	0.767872	9.7	723	75	288	-0.273	-1.282	1.097	0.164	51
GC	A	A178	2007	0.1	-0.730026	10.01	877	76	260	0.329	0.074	1.3	1.117	5
GC	A	A182	2007	0.1	-0.730026	10.01	877	76	260	0.329	0.074	1.3	1.117	5
GC	A	A166	2007	0.2	-0.0698407	10.01	877	76	260	0.329	0.074	1.3	1.117	5
GC	A	A138	2007	0.3	0.590345	10.01	877	76	260	0.329	0.074	1.3	1.117	5
GC	A	A174	2007	0.3	0.590345	10.01	877	76	260	0.329	0.074	1.3	1.117	5
GC	B	B158	2007	0.1	-0.271645	10.01	877	76	260	0.329	0.074	1.3	1.117	5
GC	B	B190	2007	0.1	-0.271645	10.01	877	76	260	0.329	0.074	1.3	1.117	5
GC	B	B194	2007	0.1	-0.271645	10.01	877	76	260	0.329	0.074	1.3	1.117	5
GC	B	B207	2007	0.3	1.3566	10.01	877	76	260	0.329	0.074	1.3	1.117	5
GC	B	B199	2007	0.4	2.17072	10.01	877	76	260	0.329	0.074	1.3	1.117	5
GC	C	C217	2007	0.1	-0.310478	10.01	877	76	260	0.329	0.074	1.3	1.117	5
GC	C	C222	2007	0.1	-0.310478	10.01	877	76	260	0.329	0.074	1.3	1.117	5
GC	C	C226	2007	0.1	-0.310478	10.01	877	76	260	0.329	0.074	1.3	1.117	5
GC	C	C201	2007	0.3	1.55426	10.01	877	76	260	0.329	0.074	1.3	1.117	5
GC	C	C177	2007	0.4	2.48662	10.01	877	76	260	0.329	0.074	1.3	1.117	5
GC	D	D219	2007	0.1	-0.294335	10.01	877	76	260	0.329	0.074	1.3	1.117	5
GC	D	D223	2007	0.1	-0.294335	10.01	877	76	260	0.329	0.074	1.3	1.117	5
GC	D	D227	2007	0.1	-0.294335	10.01	877	76	260	0.329	0.074	1.3	1.117	5
GC	D	D255	2007	0.1	-0.294335	10.01	877	76	260	0.329	0.074	1.3	1.117	5
GC	D	D202	2007	0.3	1.47168	10.01	877	76	260	0.329	0.074	1.3	1.117	5
GC	D	D206	2007	0.3	1.47168	10.01	877	76	260	0.329	0.074	1.3	1.117	5
GC	E	E223	2007	0.2	-0.809238	10.01	877	76	260	0.329	0.074	1.3	1.117	5
GC	E	E231	2007	0.4	0.179831	10.01	877	76	260	0.329	0.074	1.3	1.117	5
GC	E	E235	2007	0.4	0.179831	10.01	877	76	260	0.329	0.074	1.3	1.117	5
GC	F	F307	2007	0.125	-0.0352985	10.01	877	76	260	0.329	0.074	1.3	1.117	5
GC	F	F311	2007	0.125	-0.0352985	10.01	877	76	260	0.329	0.074	1.3	1.117	5
GC	F	F319	2007	0.125	-0.0352985	10.01	877	76	260	0.329	0.074	1.3	1.117	5
GC	F	F344	2007	0.125	-0.0352985	10.01	877	76	260	0.329	0.074	1.3	1.117	5
GC	F	F323	2007	0.5	3.24746	10.01	877	76	260	0.329	0.074	1.3	1.117	5
GC	G	G300	2007	0.1	-0.462309	10.01	877	76	260	0.329	0.074	1.3	1.117	5
GC	G	G323	2007	0.1	-0.462309	10.01	877	76	260	0.329	0.074	1.3	1.117	5
GC	G	G327	2007	0.2	0.756505	10.01	877	76	260	0.329	0.074	1.3	1.117	5
GC	G	G334	2007	0.2	0.756505	10.01	877	76	260	0.329	0.074	1.3	1.117	5
GC	G	G311	2007	0.4	3.19413	10.01	877	76	260	0.329	0.074	1.3	1.117	5
GC	H	H234	2007	0.1	-0.58229	10.01	877	76	260	0.329	0.074	1.3	1.117	5
GC	H	H259	2007	0.1	-0.58229	10.01	877	76	260	0.329	0.074	1.3	1.117	5
GC	H	H263	2007	0.1	-0.58229	10.01	877	76	260	0.329	0.074	1.3	1.117	5
GC	H	H247	2007	0.2	0.290599	10.01	877	76	260	0.329	0.074	1.3	1.117	5
GC	H	H238	2007	0.5	2.90927	10.01	877	76	260	0.329	0.074	1.3	1.117	5
GC	A	A178	2012	0.077	-0.881869	7.9	962	73	198	-1.385	0.842	0.1	-0.301	13
GC	A	A166	2012	0.192	-0.122656	7.9	962	73	198	-1.385	0.842	0.1	-0.301	13
GC	A	A174	2012	0.269	0.385687	7.9	962	73	198	-1.385	0.842	0.1	-0.301	13
GC	A	A138	2012	0.462	1.65985	7.9	962	73	198	-1.385	0.842	0.1	-0.301	13
GC	B	B154	2012	0.042	-0.743836	7.9	962	73	198	-1.385	0.842	0.1	-0.301	13
GC	B	B182	2012	0.042	-0.743836	7.9	962	73	198	-1.385	0.842	0.1	-0.301	13
GC	B	B199	2012	0.042	-0.743836	7.9	962	73	198	-1.385	0.842	0.1	-0.301	13
GC	B	B174	2012	0.083	-0.410046	7.9	962	73	198	-1.385	0.842	0.1	-0.301	13
GC	B	B207	2012	0.083	-0.410046	7.9	962	73	198	-1.385	0.842	0.1	-0.301	13
GC	B	B190	2012	0.292	1.29147	7.9	962	73	198	-1.385	0.842	0.1	-0.301	13
GC	B	B194	2012	0.417	2.30912	7.9	962	73	198	-1.385	0.842	0.1	-0.301	13
GC	C	C201	2012	0.038	-0.888546	7.9	962	73	198	-1.385	0.842	0.1	-0.301	13
GC	C	C250	2012	0.038	-0.888546	7.9	962	73	198	-1.385	0.842	0.1	-0.301	13
GC	C	C205	2012	0.115	-0.170623	7.9	962	73	198	-1.385	0.842	0.1	-0.301	13
GC	C	C213	2012	0.115	-0.170623	7.9	962	73	198	-1.385	0.842	0.1	-0.301	13
GC	C	C217	2012	0.308	1.62885	7.9	962	73	198	-1.385	0.842	0.1	-0.301	13
GC	C	C177	2012	0.385	2.34677	7.9	962	73	198	-1.385	0.842	0.1	-0.301	13
GC	D	D231	2012	0.077	-0.497426	7.9	962	73	198	-1.385	0.842	0.1	-0.301	13
GC	D	D223	2012	0.192	0.51803	7.9	962	73	198	-1.385	0.842	0.1	-0.301	13
GC	D	D292	2012	0.192	0.51803	7.9	962	73	198	-1.385	0.842	0.1	-0.301	13
GC	D	D202	2012	0.231	0.862402	7.9	962	73	198	-1.385	0.842	0.1	-0.301	13
GC	D	D206	2012	0.308	1.54232	7.9	962	73	198	-1.385	0.842	0.1	-0.301	13
GC	E	E231	2012	0.231	-0.655932	7.9	962	73	198	-1.385	0.842	0.1	-0.301	13
GC	E	E223	2012	0.269	-0.468009	7.9	962	73	198	-1.385	0.842	0.1	-0.301	13
GC	E	E235	2012	0.5	0.674365	7.9	962	73	198	-1.385	0.842	0.1	-0.301	13
GC	F	F315	2012	0.038	-0.796898	7.9	962	73	198	-1.385	0.842	0.1	-0.301	13
GC	F	F323	2012	0.038	-0.796898	7.9	962	73	198	-1.385	0.842	0.1	-0.301	13
GC	F	F380	2012	0.038	-0.796898	7.9	962	73	198	-1.385	0.842	0.1	-0.301	13
GC	F	F319	2012	0.077	-0.455491	7.9	962	73	198	-1.385	0.842	0.1	-0.301	13
GC	F	F356	2012	0.077	-0.455491	7.9	962	73	198	-1.385	0.842	0.1	-0.301	13
GC	F	F360	2012	0.154	0.218568	7.9	962	73	198	-1.385	0.842	0.1	-0.301	13
GC	F	F327	2012	0.269	1.22528	7.9	962	73	198	-1.385	0.842	0.1	-0.301	13
GC	F	F311	2012	0.308	1.56669	7.9	962	73	198	-1.385	0.842	0.1	-0.301	13
GC	G	G304	2012	0.077	-0.742636	7.9	962	73	198	-1.385	0.842	0.1	-0.301	13
GC	G	G311	2012	0.077	-0.742636	7.9	962	73	198	-1.385	0.842	0.1	-0.301	13
GC	G	G296	2012	0.115	-0.279487	7.9	962	73	198	-1.385	0.842	0.1	-0.301	13
GC	G	G315	2012	0.115	-0.279487	7.9	962	73	198	-1.385	0.842	0.1	-0.301	13
GC	G	G300	2012	0.154	0.195851	7.9	962	73	198	-1.385	0.842	0.1	-0.301	13
GC	G	G302	2012	0.154	0.195851	7.9	962	73	198	-1.385	0.842	0.1	-0.301	13
GC	G	G327	2012	0.154	0.195851	7.9	962	73	198	-1.385	0.842	0.1	-0.301	13
GC	G	G334	2012	0.154	0.195851	7.9	962	73	198	-1.385	0.842	0.1	-0.301	13
GC	H	H259	2012	0.038	-1.12348	7.9	962	73	198	-1.385	0.842	0.1	-0.301	13
GC	H	H251	2012	0.115	-0.451356	7.9	962	73	198	-1.385	0.842	0.1	-0.301	13
GC	H	H255	2012	0.154	-0.11093	7.9	962	73	198	-1.385	0.842	0.1	-0.301	13
GC	H	H234	2012	0.231	0.561195	7.9	962	73	198	-1.385	0.842	0.1	-0.301	13
GC	H	H238	2012	0.231	0.561195	7.9	962	73	198	-1.385	0.842	0.1	-0.301	13
GC	H	H247	2012	0.231	0.561195	7.9	962	73	198	-1.385	0.842	0.1	-0.301	13
GC	A	A166	2013	0.167	-0.287702	10.8	925	72	197	0.985	0.508	-0.3	0.408	30
GC	A	A174	2013	0.267	0.372484	10.8	925	72	197	0.985	0.508	-0.3	0.408	30
GC	A	A138	2013	0.567	2.35304	10.8	925	72	197	0.985	0.508	-0.3	0.408	30
GC	B	B199	2013	0.017	-0.947367	10.8	925	72	197	0.985	0.508	-0.3	0.408	30
GC	B	B154	2013	0.067	-0.540306	10.8	925	72	197	0.985	0.508	-0.3	0.408	30
GC	B	B186	2013	0.117	-0.133245	10.8	925	72	197	0.985	0.508	-0.3	0.408	30
GC	B	B190	2013	0.133	-0.00298512	10.8	925	72	197	0.985	0.508	-0.3	0.408	30
GC	B	B203	2013	0.233	0.811137	10.8	925	72	197	0.985	0.508	-0.3	0.408	30
GC	B	B194	2013	0.433	2.43938	10.8	925	72	197	0.985	0.508	-0.3	0.408	30
GC	C	C222	2013	0.033	-0.935165	10.8	925	72	197	0.985	0.508	-0.3	0.408	30
GC	C	C205	2013	0.05	-0.776662	10.8	925	72	197	0.985	0.508	-0.3	0.408	30
GC	C	C213	2013	0.05	-0.776662	10.8	925	72	197	0.985	0.508	-0.3	0.408	30
GC	C	C209	2013	0.067	-0.61816	10.8	925	72	197	0.985	0.508	-0.3	0.408	30
GC	C	C201	2013	0.083	-0.468981	10.8	925	72	197	0.985	0.508	-0.3	0.408	30
GC	C	C197	2013	0.1	-0.310478	10.8	925	72	197	0.985	0.508	-0.3	0.408	30
GC	C	C217	2013	0.15	0.155705	10.8	925	72	197	0.985	0.508	-0.3	0.408	30
GC	C	C177	2013	0.2	0.621889	10.8	925	72	197	0.985	0.508	-0.3	0.408	30
GC	C	C226	2013	0.267	1.24658	10.8	925	72	197	0.985	0.508	-0.3	0.408	30
GC	D	D219	2013	0.017	-1.02723	10.8	925	72	197	0.985	0.508	-0.3	0.408	30
GC	D	D235	2013	0.05	-0.735838	10.8	925	72	197	0.985	0.508	-0.3	0.408	30
GC	D	D255	2013	0.05	-0.735838	10.8	925	72	197	0.985	0.508	-0.3	0.408	30
GC	D	D292	2013	0.067	-0.585727	10.8	925	72	197	0.985	0.508	-0.3	0.408	30
GC	D	D243	2013	0.083	-0.444446	10.8	925	72	197	0.985	0.508	-0.3	0.408	30
GC	D	D202	2013	0.183	0.438559	10.8	925	72	197	0.985	0.508	-0.3	0.408	30
GC	D	D288	2013	0.267	1.18028	10.8	925	72	197	0.985	0.508	-0.3	0.408	30
GC	D	D206	2013	0.283	1.32156	10.8	925	72	197	0.985	0.508	-0.3	0.408	30
GC	E	E223	2013	0.267	-0.4779	10.8	925	72	197	0.985	0.508	-0.3	0.408	30
GC	E	E235	2013	0.733	1.82663	10.8	925	72	197	0.985	0.508	-0.3	0.408	30
GC	F	F380	2013	0.033	-0.840668	10.8	925	72	197	0.985	0.508	-0.3	0.408	30
GC	F	F323	2013	0.05	-0.69185	10.8	925	72	197	0.985	0.508	-0.3	0.408	30
GC	F	F327	2013	0.05	-0.69185	10.8	925	72	197	0.985	0.508	-0.3	0.408	30
GC	F	F311	2013	0.067	-0.543032	10.8	925	72	197	0.985	0.508	-0.3	0.408	30
GC	F	F344	2013	0.083	-0.402967	10.8	925	72	197	0.985	0.508	-0.3	0.408	30
GC	F	F319	2013	0.117	-0.105331	10.8	925	72	197	0.985	0.508	-0.3	0.408	30
GC	F	F352	2013	0.117	-0.105331	10.8	925	72	197	0.985	0.508	-0.3	0.408	30
GC	F	F307	2013	0.133	0.0347337	10.8	925	72	197	0.985	0.508	-0.3	0.408	30
GC	F	F315	2013	0.35	1.93436	10.8	925	72	197	0.985	0.508	-0.3	0.408	30
GC	G	G315	2013	0.017	-1.47392	10.8	925	72	197	0.985	0.508	-0.3	0.408	30
GC	G	G305	2013	0.083	-0.669507	10.8	925	72	197	0.985	0.508	-0.3	0.408	30
GC	G	G296	2013	0.167	0.354297	10.8	925	72	197	0.985	0.508	-0.3	0.408	30
GC	G	G327	2013	0.167	0.354297	10.8	925	72	197	0.985	0.508	-0.3	0.408	30
GC	G	G302	2013	0.2	0.756505	10.8	925	72	197	0.985	0.508	-0.3	0.408	30
GC	G	G311	2013	0.367	2.79192	10.8	925	72	197	0.985	0.508	-0.3	0.408	30
GC	H	H255	2013	0.05	-1.01873	10.8	925	72	197	0.985	0.508	-0.3	0.408	30
GC	H	H234	2013	0.133	-0.294236	10.8	925	72	197	0.985	0.508	-0.3	0.408	30
GC	H	H238	2013	0.217	0.43899	10.8	925	72	197	0.985	0.508	-0.3	0.408	30
GC	H	H251	2013	0.217	0.43899	10.8	925	72	197	0.985	0.508	-0.3	0.408	30
GC	H	H247	2013	0.383	1.88799	10.8	925	72	197	0.985	0.508	-0.3	0.408	30
GC	A	A170	2015	0.009	-1.3308	9.7	711	70	227	0.071	-1.424	-1.1	-1.223	57
GC	A	A182	2015	0.035	-1.15915	9.7	711	70	227	0.071	-1.424	-1.1	-1.223	57
GC	A	A199	2015	0.07	-0.928082	9.7	711	70	227	0.071	-1.424	-1.1	-1.223	57
GC	A	A174	2015	0.105	-0.697017	9.7	711	70	227	0.071	-1.424	-1.1	-1.223	57
GC	A	A178	2015	0.14	-0.465952	9.7	711	70	227	0.071	-1.424	-1.1	-1.223	57
GC	A	A166	2015	0.211	0.00277973	9.7	711	70	227	0.071	-1.424	-1.1	-1.223	57
GC	A	A138	2015	0.43	1.44859	9.7	711	70	227	0.071	-1.424	-1.1	-1.223	57
GC	B	B203	2015	0.018	-0.939226	9.7	711	70	227	0.071	-1.424	-1.1	-1.223	57
GC	B	B154	2015	0.035	-0.800825	9.7	711	70	227	0.071	-1.424	-1.1	-1.223	57
GC	B	B207	2015	0.035	-0.800825	9.7	711	70	227	0.071	-1.424	-1.1	-1.223	57
GC	B	B186	2015	0.044	-0.727554	9.7	711	70	227	0.071	-1.424	-1.1	-1.223	57
GC	B	B158	2015	0.053	-0.654283	9.7	711	70	227	0.071	-1.424	-1.1	-1.223	57
GC	B	B174	2015	0.053	-0.654283	9.7	711	70	227	0.071	-1.424	-1.1	-1.223	57
GC	B	B178	2015	0.061	-0.589153	9.7	711	70	227	0.071	-1.424	-1.1	-1.223	57
GC	B	B235	2015	0.061	-0.589153	9.7	711	70	227	0.071	-1.424	-1.1	-1.223	57
GC	B	B182	2015	0.096	-0.30421	9.7	711	70	227	0.071	-1.424	-1.1	-1.223	57
GC	B	B199	2015	0.105	-0.230939	9.7	711	70	227	0.071	-1.424	-1.1	-1.223	57
GC	B	B190	2015	0.202	0.558759	9.7	711	70	227	0.071	-1.424	-1.1	-1.223	57
GC	B	B194	2015	0.237	0.843702	9.7	711	70	227	0.071	-1.424	-1.1	-1.223	57
GC	C	C226	2015	0.009	-1.15893	9.7	711	70	227	0.071	-1.424	-1.1	-1.223	57
GC	C	C197	2015	0.026	-1.00043	9.7	711	70	227	0.071	-1.424	-1.1	-1.223	57
GC	C	C209	2015	0.035	-0.916517	9.7	711	70	227	0.071	-1.424	-1.1	-1.223	57
GC	C	C222	2015	0.053	-0.748691	9.7	711	70	227	0.071	-1.424	-1.1	-1.223	57
GC	C	C213	2015	0.079	-0.506276	9.7	711	70	227	0.071	-1.424	-1.1	-1.223	57
GC	C	C205	2015	0.105	-0.26386	9.7	711	70	227	0.071	-1.424	-1.1	-1.223	57
GC	C	C201	2015	0.123	-0.0960338	9.7	711	70	227	0.071	-1.424	-1.1	-1.223	57
GC	C	C217	2015	0.132	-0.0121208	9.7	711	70	227	0.071	-1.424	-1.1	-1.223	57
GC	C	C250	2015	0.184	0.47271	9.7	711	70	227	0.071	-1.424	-1.1	-1.223	57
GC	C	C177	2015	0.254	1.12537	9.7	711	70	227	0.071	-1.424	-1.1	-1.223	57
GC	D	D231	2015	0.009	-1.09787	9.7	711	70	227	0.071	-1.424	-1.1	-1.223	57
GC	D	D243	2015	0.009	-1.09787	9.7	711	70	227	0.071	-1.424	-1.1	-1.223	57
GC	D	D227	2015	0.018	-1.0184	9.7	711	70	227	0.071	-1.424	-1.1	-1.223	57
GC	D	D288	2015	0.018	-1.0184	9.7	711	70	227	0.071	-1.424	-1.1	-1.223	57
GC	D	D210	2015	0.026	-0.947759	9.7	711	70	227	0.071	-1.424	-1.1	-1.223	57
GC	D	D292	2015	0.044	-0.788818	9.7	711	70	227	0.071	-1.424	-1.1	-1.223	57
GC	D	D223	2015	0.061	-0.638707	9.7	711	70	227	0.071	-1.424	-1.1	-1.223	57
GC	D	D219	2015	0.07	-0.559237	9.7	711	70	227	0.071	-1.424	-1.1	-1.223	57
GC	D	D235	2015	0.07	-0.559237	9.7	711	70	227	0.071	-1.424	-1.1	-1.223	57
GC	D	D202	2015	0.263	1.14496	9.7	711	70	227	0.071	-1.424	-1.1	-1.223	57
GC	D	D206	2015	0.412	2.46064	9.7	711	70	227	0.071	-1.424	-1.1	-1.223	57
GC	E	E231	2015	0.132	-1.14552	9.7	711	70	227	0.071	-1.424	-1.1	-1.223	57
GC	E	E223	2015	0.184	-0.888364	9.7	711	70	227	0.071	-1.424	-1.1	-1.223	57
GC	E	E235	2015	0.684	1.58431	9.7	711	70	227	0.071	-1.424	-1.1	-1.223	57
GC	F	F360	2015	0.009	-1.05076	9.7	711	70	227	0.071	-1.424	-1.1	-1.223	57
GC	F	F380	2015	0.009	-1.05076	9.7	711	70	227	0.071	-1.424	-1.1	-1.223	57
GC	F	F327	2015	0.018	-0.971979	9.7	711	70	227	0.071	-1.424	-1.1	-1.223	57
GC	F	F352	2015	0.035	-0.82316	9.7	711	70	227	0.071	-1.424	-1.1	-1.223	57
GC	F	F315	2015	0.105	-0.210379	9.7	711	70	227	0.071	-1.424	-1.1	-1.223	57
GC	F	F319	2015	0.132	0.0259797	9.7	711	70	227	0.071	-1.424	-1.1	-1.223	57
GC	F	F344	2015	0.158	0.253584	9.7	711	70	227	0.071	-1.424	-1.1	-1.223	57
GC	F	F323	2015	0.219	0.787579	9.7	711	70	227	0.071	-1.424	-1.1	-1.223	57
GC	F	F311	2015	0.316	1.63672	9.7	711	70	227	0.071	-1.424	-1.1	-1.223	57
GC	G	G300	2015	0.054	-1.02296	9.7	711	70	227	0.071	-1.424	-1.1	-1.223	57
GC	G	G315	2015	0.071	-0.815765	9.7	711	70	227	0.071	-1.424	-1.1	-1.223	57
GC	G	G334	2015	0.071	-0.815765	9.7	711	70	227	0.071	-1.424	-1.1	-1.223	57
GC	G	G305	2015	0.08	-0.706071	9.7	711	70	227	0.071	-1.424	-1.1	-1.223	57
GC	G	G302	2015	0.089	-0.596378	9.7	711	70	227	0.071	-1.424	-1.1	-1.223	57
GC	G	G311	2015	0.107	-0.376992	9.7	711	70	227	0.071	-1.424	-1.1	-1.223	57
GC	G	G323	2015	0.107	-0.376992	9.7	711	70	227	0.071	-1.424	-1.1	-1.223	57
GC	G	G304	2015	0.125	-0.157605	9.7	711	70	227	0.071	-1.424	-1.1	-1.223	57
GC	G	G327	2015	0.143	0.0617812	9.7	711	70	227	0.071	-1.424	-1.1	-1.223	57
GC	G	G296	2015	0.152	0.171474	9.7	711	70	227	0.071	-1.424	-1.1	-1.223	57
GC	H	H230	2015	0.009	-1.37662	9.7	711	70	227	0.071	-1.424	-1.1	-1.223	57
GC	H	H251	2015	0.009	-1.37662	9.7	711	70	227	0.071	-1.424	-1.1	-1.223	57
GC	H	H234	2015	0.07	-0.844156	9.7	711	70	227	0.071	-1.424	-1.1	-1.223	57
GC	H	H243	2015	0.088	-0.687036	9.7	711	70	227	0.071	-1.424	-1.1	-1.223	57
GC	H	H255	2015	0.167	0.00254593	9.7	711	70	227	0.071	-1.424	-1.1	-1.223	57
GC	H	H247	2015	0.184	0.150937	9.7	711	70	227	0.071	-1.424	-1.1	-1.223	57
GC	H	H259	2015	0.202	0.308057	9.7	711	70	227	0.071	-1.424	-1.1	-1.223	57
GC	H	H238	2015	0.272	0.919079	9.7	711	70	227	0.071	-1.424	-1.1	-1.223	57
GN	A	A166	2012	0.083	-0.848499	7.9	617	68	180	-1.064	-0.511	0.32	-1.088	6
GN	A	A174	2012	0.083	-0.848499	7.9	617	68	180	-1.064	-0.511	0.32	-1.088	6
GN	A	A186	2012	0.167	0.00394651	7.9	617	68	180	-1.064	-0.511	0.32	-1.088	6
GN	A	A138	2012	0.333	1.68854	7.9	617	68	180	-1.064	-0.511	0.32	-1.088	6
GN	A	A170	2012	0.333	1.68854	7.9	617	68	180	-1.064	-0.511	0.32	-1.088	6
GN	B	B134	2012	0.083	-0.590442	7.9	617	68	180	-1.064	-0.511	0.32	-1.088	6
GN	B	B146	2012	0.083	-0.590442	7.9	617	68	180	-1.064	-0.511	0.32	-1.088	6
GN	B	B207	2012	0.083	-0.590442	7.9	617	68	180	-1.064	-0.511	0.32	-1.088	6
GN	B	B215	2012	0.083	-0.590442	7.9	617	68	180	-1.064	-0.511	0.32	-1.088	6
GN	B	B219	2012	0.083	-0.590442	7.9	617	68	180	-1.064	-0.511	0.32	-1.088	6
GN	B	B186	2012	0.167	0.457064	7.9	617	68	180	-1.064	-0.511	0.32	-1.088	6
GN	B	B199	2012	0.167	0.457064	7.9	617	68	180	-1.064	-0.511	0.32	-1.088	6
GN	B	B194	2012	0.25	1.4921	7.9	617	68	180	-1.064	-0.511	0.32	-1.088	6
GN	C	C222	2012	0.083	-0.468647	7.9	617	68	180	-1.064	-0.511	0.32	-1.088	6
GN	C	C177	2012	0.167	0.270943	7.9	617	68	180	-1.064	-0.511	0.32	-1.088	6
GN	C	C213	2012	0.167	0.270943	7.9	617	68	180	-1.064	-0.511	0.32	-1.088	6
GN	C	C205	2012	0.25	1.00173	7.9	617	68	180	-1.064	-0.511	0.32	-1.088	6
GN	C	C217	2012	0.333	1.73251	7.9	617	68	180	-1.064	-0.511	0.32	-1.088	6
GN	D	D194	2012	0.083	-0.286749	7.9	617	68	180	-1.064	-0.511	0.32	-1.088	6
GN	D	D231	2012	0.083	-0.286749	7.9	617	68	180	-1.064	-0.511	0.32	-1.088	6
GN	D	D243	2012	0.083	-0.286749	7.9	617	68	180	-1.064	-0.511	0.32	-1.088	6
GN	D	D247	2012	0.083	-0.286749	7.9	617	68	180	-1.064	-0.511	0.32	-1.088	6
GN	D	D255	2012	0.083	-0.286749	7.9	617	68	180	-1.064	-0.511	0.32	-1.088	6
GN	D	D202	2012	0.167	0.715381	7.9	617	68	180	-1.064	-0.511	0.32	-1.088	6
GN	D	D210	2012	0.167	0.715381	7.9	617	68	180	-1.064	-0.511	0.32	-1.088	6
GN	D	D206	2012	0.25	1.70558	7.9	617	68	180	-1.064	-0.511	0.32	-1.088	6
GN	E	E223	2012	0.167	-0.630416	7.9	617	68	180	-1.064	-0.511	0.32	-1.088	6
GN	E	E231	2012	0.417	0.552797	7.9	617	68	180	-1.064	-0.511	0.32	-1.088	6
GN	E	E235	2012	0.417	0.552797	7.9	617	68	180	-1.064	-0.511	0.32	-1.088	6
GN	F	F303	2012	0.083	-0.371463	7.9	617	68	180	-1.064	-0.511	0.32	-1.088	6
GN	F	F311	2012	0.083	-0.371463	7.9	617	68	180	-1.064	-0.511	0.32	-1.088	6
GN	F	F340	2012	0.083	-0.371463	7.9	617	68	180	-1.064	-0.511	0.32	-1.088	6
GN	F	F364	2012	0.083	-0.371463	7.9	617	68	180	-1.064	-0.511	0.32	-1.088	6
GN	F	F344	2012	0.167	0.592047	7.9	617	68	180	-1.064	-0.511	0.32	-1.088	6
GN	F	F352	2012	0.25	1.54409	7.9	617	68	180	-1.064	-0.511	0.32	-1.088	6
GN	F	F368	2012	0.25	1.54409	7.9	617	68	180	-1.064	-0.511	0.32	-1.088	6
GN	G	G302	2012	0.083	-0.283493	7.9	617	68	180	-1.064	-0.511	0.32	-1.088	6
GN	G	G311	2012	0.083	-0.283493	7.9	617	68	180	-1.064	-0.511	0.32	-1.088	6
GN	G	G323	2012	0.083	-0.283493	7.9	617	68	180	-1.064	-0.511	0.32	-1.088	6
GN	G	G334	2012	0.083	-0.283493	7.9	617	68	180	-1.064	-0.511	0.32	-1.088	6
GN	G	G327	2012	0.167	0.879115	7.9	617	68	180	-1.064	-0.511	0.32	-1.088	6
GN	G	G305	2012	0.25	2.02788	7.9	617	68	180	-1.064	-0.511	0.32	-1.088	6
GN	G	G319	2012	0.25	2.02788	7.9	617	68	180	-1.064	-0.511	0.32	-1.088	6
GN	H	H226	2012	0.083	-0.540742	7.9	617	68	180	-1.064	-0.511	0.32	-1.088	6
GN	H	H234	2012	0.083	-0.540742	7.9	617	68	180	-1.064	-0.511	0.32	-1.088	6
GN	H	H251	2012	0.167	0.686888	7.9	617	68	180	-1.064	-0.511	0.32	-1.088	6
GN	H	H255	2012	0.167	0.686888	7.9	617	68	180	-1.064	-0.511	0.32	-1.088	6
GN	H	H230	2012	0.25	1.8999	7.9	617	68	180	-1.064	-0.511	0.32	-1.088	6
GN	H	H238	2012	0.25	1.8999	7.9	617	68	180	-1.064	-0.511	0.32	-1.088	6
GN	A	A166	2013	0.067	-1.01087	10.8	808	62	211	0.92	1.152	-1.121	0.209	15
GN	A	A178	2013	0.1	-0.67598	10.8	808	62	211	0.92	1.152	-1.121	0.209	15
GN	A	A186	2013	0.1	-0.67598	10.8	808	62	211	0.92	1.152	-1.121	0.209	15
GN	A	A174	2013	0.133	-0.341091	10.8	808	62	211	0.92	1.152	-1.121	0.209	15
GN	A	A170	2013	0.267	1.01876	10.8	808	62	211	0.92	1.152	-1.121	0.209	15
GN	A	A138	2013	0.333	1.68854	10.8	808	62	211	0.92	1.152	-1.121	0.209	15
GN	B	B190	2013	0.033	-1.21396	10.8	808	62	211	0.92	1.152	-1.121	0.209	15
GN	B	B182	2013	0.067	-0.789967	10.8	808	62	211	0.92	1.152	-1.121	0.209	15
GN	B	B203	2013	0.067	-0.789967	10.8	808	62	211	0.92	1.152	-1.121	0.209	15
GN	B	B194	2013	0.133	0.0330734	10.8	808	62	211	0.92	1.152	-1.121	0.209	15
GN	B	B219	2013	0.133	0.0330734	10.8	808	62	211	0.92	1.152	-1.121	0.209	15
GN	B	B199	2013	0.167	0.457064	10.8	808	62	211	0.92	1.152	-1.121	0.209	15
GN	B	B186	2013	0.2	0.868584	10.8	808	62	211	0.92	1.152	-1.121	0.209	15
GN	B	B211	2013	0.2	0.868584	10.8	808	62	211	0.92	1.152	-1.121	0.209	15
GN	C	C177	2013	0.033	-0.908879	10.8	808	62	211	0.92	1.152	-1.121	0.209	15
GN	C	C201	2013	0.033	-0.908879	10.8	808	62	211	0.92	1.152	-1.121	0.209	15
GN	C	C222	2013	0.033	-0.908879	10.8	808	62	211	0.92	1.152	-1.121	0.209	15
GN	C	C226	2013	0.033	-0.908879	10.8	808	62	211	0.92	1.152	-1.121	0.209	15
GN	C	C230	2013	0.033	-0.908879	10.8	808	62	211	0.92	1.152	-1.121	0.209	15
GN	C	C213	2013	0.167	0.270943	10.8	808	62	211	0.92	1.152	-1.121	0.209	15
GN	C	C205	2013	0.333	1.73251	10.8	808	62	211	0.92	1.152	-1.121	0.209	15
GN	C	C217	2013	0.333	1.73251	10.8	808	62	211	0.92	1.152	-1.121	0.209	15
GN	D	D190	2013	0.033	-0.883255	10.8	808	62	211	0.92	1.152	-1.121	0.209	15
GN	D	D243	2013	0.033	-0.883255	10.8	808	62	211	0.92	1.152	-1.121	0.209	15
GN	D	D247	2013	0.033	-0.883255	10.8	808	62	211	0.92	1.152	-1.121	0.209	15
GN	D	D235	2013	0.1	-0.0839369	10.8	808	62	211	0.92	1.152	-1.121	0.209	15
GN	D	D284	2013	0.1	-0.0839369	10.8	808	62	211	0.92	1.152	-1.121	0.209	15
GN	D	D202	2013	0.167	0.715381	10.8	808	62	211	0.92	1.152	-1.121	0.209	15
GN	D	D210	2013	0.2	1.10908	10.8	808	62	211	0.92	1.152	-1.121	0.209	15
GN	D	D206	2013	0.333	2.69578	10.8	808	62	211	0.92	1.152	-1.121	0.209	15
GN	E	E231	2013	0.167	-0.630416	10.8	808	62	211	0.92	1.152	-1.121	0.209	15
GN	E	E223	2013	0.233	-0.318048	10.8	808	62	211	0.92	1.152	-1.121	0.209	15
GN	E	E235	2013	0.6	1.41891	10.8	808	62	211	0.92	1.152	-1.121	0.209	15
GN	F	F348	2013	0.033	-0.944981	10.8	808	62	211	0.92	1.152	-1.121	0.209	15
GN	F	F364	2013	0.033	-0.944981	10.8	808	62	211	0.92	1.152	-1.121	0.209	15
GN	F	F376	2013	0.033	-0.944981	10.8	808	62	211	0.92	1.152	-1.121	0.209	15
GN	F	F368	2013	0.1	-0.176467	10.8	808	62	211	0.92	1.152	-1.121	0.209	15
GN	F	F372	2013	0.1	-0.176467	10.8	808	62	211	0.92	1.152	-1.121	0.209	15
GN	F	F311	2013	0.167	0.592047	10.8	808	62	211	0.92	1.152	-1.121	0.209	15
GN	F	F352	2013	0.167	0.592047	10.8	808	62	211	0.92	1.152	-1.121	0.209	15
GN	F	F344	2013	0.367	2.88612	10.8	808	62	211	0.92	1.152	-1.121	0.209	15
GN	G	G296	2013	0.033	-0.975522	10.8	808	62	211	0.92	1.152	-1.121	0.209	15
GN	G	G302	2013	0.067	-0.504942	10.8	808	62	211	0.92	1.152	-1.121	0.209	15
GN	G	G319	2013	0.067	-0.504942	10.8	808	62	211	0.92	1.152	-1.121	0.209	15
GN	G	G327	2013	0.067	-0.504942	10.8	808	62	211	0.92	1.152	-1.121	0.209	15
GN	G	G330	2013	0.067	-0.504942	10.8	808	62	211	0.92	1.152	-1.121	0.209	15
GN	G	G334	2013	0.067	-0.504942	10.8	808	62	211	0.92	1.152	-1.121	0.209	15
GN	G	G305	2013	0.1	-0.0482034	10.8	808	62	211	0.92	1.152	-1.121	0.209	15
GN	G	G311	2013	0.1	-0.0482034	10.8	808	62	211	0.92	1.152	-1.121	0.209	15
GN	G	G300	2013	0.167	0.879115	10.8	808	62	211	0.92	1.152	-1.121	0.209	15
GN	G	G323	2013	0.267	2.26317	10.8	808	62	211	0.92	1.152	-1.121	0.209	15
GN	H	H226	2013	0.067	-0.774576	10.8	808	62	211	0.92	1.152	-1.121	0.209	15
GN	H	H230	2013	0.067	-0.774576	10.8	808	62	211	0.92	1.152	-1.121	0.209	15
GN	H	H234	2013	0.1	-0.292293	10.8	808	62	211	0.92	1.152	-1.121	0.209	15
GN	H	H243	2013	0.1	-0.292293	10.8	808	62	211	0.92	1.152	-1.121	0.209	15
GN	H	H255	2013	0.1	-0.292293	10.8	808	62	211	0.92	1.152	-1.121	0.209	15
GN	H	H251	2013	0.133	0.18999	10.8	808	62	211	0.92	1.152	-1.121	0.209	15
GN	H	H247	2013	0.2	1.16917	10.8	808	62	211	0.92	1.152	-1.121	0.209	15
GN	H	H238	2013	0.233	1.65145	10.8	808	62	211	0.92	1.152	-1.121	0.209	15
GN	A	A170	2015	0.051	-1.17324	9.7	602	70	227	0.144	-0.641	0.801	0.879	39
GN	A	A178	2015	0.103	-0.645536	9.7	602	70	227	0.144	-0.641	0.801	0.879	39
GN	A	A166	2015	0.115	-0.523758	9.7	602	70	227	0.144	-0.641	0.801	0.879	39
GN	A	A174	2015	0.141	-0.259906	9.7	602	70	227	0.144	-0.641	0.801	0.879	39
GN	A	A182	2015	0.141	-0.259906	9.7	602	70	227	0.144	-0.641	0.801	0.879	39
GN	A	A186	2015	0.154	-0.12798	9.7	602	70	227	0.144	-0.641	0.801	0.879	39
GN	A	A138	2015	0.295	1.30291	9.7	602	70	227	0.144	-0.641	0.801	0.879	39
GN	B	B207	2015	0.038	-1.15161	9.7	602	70	227	0.144	-0.641	0.801	0.879	39
GN	B	B190	2015	0.064	-0.827378	9.7	602	70	227	0.144	-0.641	0.801	0.879	39
GN	B	B194	2015	0.064	-0.827378	9.7	602	70	227	0.144	-0.641	0.801	0.879	39
GN	B	B186	2015	0.09	-0.50315	9.7	602	70	227	0.144	-0.641	0.801	0.879	39
GN	B	B219	2015	0.128	-0.0292781	9.7	602	70	227	0.144	-0.641	0.801	0.879	39
GN	B	B211	2015	0.269	1.72904	9.7	602	70	227	0.144	-0.641	0.801	0.879	39
GN	B	B199	2015	0.346	2.68925	9.7	602	70	227	0.144	-0.641	0.801	0.879	39
GN	C	C230	2015	0.013	-1.08497	9.7	602	70	227	0.144	-0.641	0.801	0.879	39
GN	C	C197	2015	0.026	-0.970512	9.7	602	70	227	0.144	-0.641	0.801	0.879	39
GN	C	C254	2015	0.038	-0.864856	9.7	602	70	227	0.144	-0.641	0.801	0.879	39
GN	C	C177	2015	0.051	-0.750396	9.7	602	70	227	0.144	-0.641	0.801	0.879	39
GN	C	C222	2015	0.064	-0.635935	9.7	602	70	227	0.144	-0.641	0.801	0.879	39
GN	C	C217	2015	0.115	-0.186899	9.7	602	70	227	0.144	-0.641	0.801	0.879	39
GN	C	C201	2015	0.167	0.270943	9.7	602	70	227	0.144	-0.641	0.801	0.879	39
GN	C	C205	2015	0.256	1.05456	9.7	602	70	227	0.144	-0.641	0.801	0.879	39
GN	C	C213	2015	0.269	1.16902	9.7	602	70	227	0.144	-0.641	0.801	0.879	39
GN	D	D247	2015	0.013	-1.12186	9.7	602	70	227	0.144	-0.641	0.801	0.879	39
GN	D	D284	2015	0.013	-1.12186	9.7	602	70	227	0.144	-0.641	0.801	0.879	39
GN	D	D219	2015	0.038	-0.823604	9.7	602	70	227	0.144	-0.641	0.801	0.879	39
GN	D	D223	2015	0.038	-0.823604	9.7	602	70	227	0.144	-0.641	0.801	0.879	39
GN	D	D227	2015	0.051	-0.668513	9.7	602	70	227	0.144	-0.641	0.801	0.879	39
GN	D	D239	2015	0.051	-0.668513	9.7	602	70	227	0.144	-0.641	0.801	0.879	39
GN	D	D231	2015	0.064	-0.513421	9.7	602	70	227	0.144	-0.641	0.801	0.879	39
GN	D	D243	2015	0.064	-0.513421	9.7	602	70	227	0.144	-0.641	0.801	0.879	39
GN	D	D210	2015	0.077	-0.35833	9.7	602	70	227	0.144	-0.641	0.801	0.879	39
GN	D	D235	2015	0.09	-0.203238	9.7	602	70	227	0.144	-0.641	0.801	0.879	39
GN	D	D206	2015	0.244	1.634	9.7	602	70	227	0.144	-0.641	0.801	0.879	39
GN	D	D202	2015	0.256	1.77716	9.7	602	70	227	0.144	-0.641	0.801	0.879	39
GN	E	E243	2015	0.077	-1.05637	9.7	602	70	227	0.144	-0.641	0.801	0.879	39
GN	E	E223	2015	0.103	-0.933319	9.7	602	70	227	0.144	-0.641	0.801	0.879	39
GN	E	E231	2015	0.154	-0.691943	9.7	602	70	227	0.144	-0.641	0.801	0.879	39
GN	E	E235	2015	0.667	1.73601	9.7	602	70	227	0.144	-0.641	0.801	0.879	39
GN	F	F368	2015	0.013	-1.17439	9.7	602	70	227	0.144	-0.641	0.801	0.879	39
GN	F	F372	2015	0.013	-1.17439	9.7	602	70	227	0.144	-0.641	0.801	0.879	39
GN	F	F356	2015	0.026	-1.02527	9.7	602	70	227	0.144	-0.641	0.801	0.879	39
GN	F	F360	2015	0.026	-1.02527	9.7	602	70	227	0.144	-0.641	0.801	0.879	39
GN	F	F315	2015	0.077	-0.440285	9.7	602	70	227	0.144	-0.641	0.801	0.879	39
GN	F	F340	2015	0.09	-0.291171	9.7	602	70	227	0.144	-0.641	0.801	0.879	39
GN	F	F376	2015	0.09	-0.291171	9.7	602	70	227	0.144	-0.641	0.801	0.879	39
GN	F	F344	2015	0.128	0.144703	9.7	602	70	227	0.144	-0.641	0.801	0.879	39
GN	F	F348	2015	0.128	0.144703	9.7	602	70	227	0.144	-0.641	0.801	0.879	39
GN	F	F311	2015	0.179	0.729691	9.7	602	70	227	0.144	-0.641	0.801	0.879	39
GN	F	F352	2015	0.231	1.32615	9.7	602	70	227	0.144	-0.641	0.801	0.879	39
GN	G	G309	2015	0.013	-1.25233	9.7	602	70	227	0.144	-0.641	0.801	0.879	39
GN	G	G296	2015	0.026	-1.07241	9.7	602	70	227	0.144	-0.641	0.801	0.879	39
GN	G	G330	2015	0.026	-1.07241	9.7	602	70	227	0.144	-0.641	0.801	0.879	39
GN	G	G311	2015	0.038	-0.906319	9.7	602	70	227	0.144	-0.641	0.801	0.879	39
GN	G	G300	2015	0.051	-0.726391	9.7	602	70	227	0.144	-0.641	0.801	0.879	39
GN	G	G307	2015	0.064	-0.546464	9.7	602	70	227	0.144	-0.641	0.801	0.879	39
GN	G	G323	2015	0.064	-0.546464	9.7	602	70	227	0.144	-0.641	0.801	0.879	39
GN	G	G315	2015	0.077	-0.366536	9.7	602	70	227	0.144	-0.641	0.801	0.879	39
GN	G	G302	2015	0.115	0.159405	9.7	602	70	227	0.144	-0.641	0.801	0.879	39
GN	G	G319	2015	0.115	0.159405	9.7	602	70	227	0.144	-0.641	0.801	0.879	39
GN	G	G305	2015	0.167	0.879115	9.7	602	70	227	0.144	-0.641	0.801	0.879	39
GN	G	G327	2015	0.244	1.94484	9.7	602	70	227	0.144	-0.641	0.801	0.879	39
GN	H	H271	2015	0.013	-1.56377	9.7	602	70	227	0.144	-0.641	0.801	0.879	39
GN	H	H259	2015	0.026	-1.37378	9.7	602	70	227	0.144	-0.641	0.801	0.879	39
GN	H	H243	2015	0.038	-1.1984	9.7	602	70	227	0.144	-0.641	0.801	0.879	39
GN	H	H230	2015	0.064	-0.81842	9.7	602	70	227	0.144	-0.641	0.801	0.879	39
GN	H	H247	2015	0.064	-0.81842	9.7	602	70	227	0.144	-0.641	0.801	0.879	39
GN	H	H226	2015	0.09	-0.438439	9.7	602	70	227	0.144	-0.641	0.801	0.879	39
GN	H	H263	2015	0.09	-0.438439	9.7	602	70	227	0.144	-0.641	0.801	0.879	39
GN	H	H234	2015	0.128	0.116917	9.7	602	70	227	0.144	-0.641	0.801	0.879	39
GN	H	H238	2015	0.128	0.116917	9.7	602	70	227	0.144	-0.641	0.801	0.879	39
GN	H	H255	2015	0.141	0.306907	9.7	602	70	227	0.144	-0.641	0.801	0.879	39
GN	H	H251	2015	0.218	1.43223	9.7	602	70	227	0.144	-0.641	0.801	0.879	39
GO	A	A138	2012	0.045	-1.22651	7.9	680	67	158	-1.064	-0.247	1.029	-0.873	11
GO	A	A203	2012	0.091	-1.00526	7.9	680	67	158	-1.064	-0.247	1.029	-0.873	11
GO	A	A178	2012	0.409	0.524273	7.9	680	67	158	-1.064	-0.247	1.029	-0.873	11
GO	A	A166	2012	0.455	0.745526	7.9	680	67	158	-1.064	-0.247	1.029	-0.873	11
GO	B	B154	2012	0.045	-0.510535	7.9	680	67	158	-1.064	-0.247	1.029	-0.873	11
GO	B	B182	2012	0.091	-0.25349	7.9	680	67	158	-1.064	-0.247	1.029	-0.873	11
GO	B	B194	2012	0.091	-0.25349	7.9	680	67	158	-1.064	-0.247	1.029	-0.873	11
GO	B	B190	2012	0.773	3.55749	7.9	680	67	158	-1.064	-0.247	1.029	-0.873	11
GO	C	C246	2012	0.045	-0.673114	7.9	680	67	158	-1.064	-0.247	1.029	-0.873	11
GO	C	C254	2012	0.091	-0.398975	7.9	680	67	158	-1.064	-0.247	1.029	-0.873	11
GO	C	C217	2012	0.182	0.143343	7.9	680	67	158	-1.064	-0.247	1.029	-0.873	11
GO	C	C205	2012	0.227	0.411522	7.9	680	67	158	-1.064	-0.247	1.029	-0.873	11
GO	C	C213	2012	0.455	1.7703	7.9	680	67	158	-1.064	-0.247	1.029	-0.873	11
GO	D	D231	2012	0.045	-0.877267	7.9	680	67	158	-1.064	-0.247	1.029	-0.873	11
GO	D	D219	2012	0.318	0.412468	7.9	680	67	158	-1.064	-0.247	1.029	-0.873	11
GO	D	D206	2012	0.636	1.9148	7.9	680	67	158	-1.064	-0.247	1.029	-0.873	11
GO	E	E223	2012	0.318	-0.405924	7.9	680	67	158	-1.064	-0.247	1.029	-0.873	11
GO	E	E235	2012	0.682	0.930374	7.9	680	67	158	-1.064	-0.247	1.029	-0.873	11
GO	F	F331	2012	0.045	-0.940282	7.9	680	67	158	-1.064	-0.247	1.029	-0.873	11
GO	F	F315	2012	0.091	-0.528349	7.9	680	67	158	-1.064	-0.247	1.029	-0.873	11
GO	F	F372	2012	0.227	0.68954	7.9	680	67	158	-1.064	-0.247	1.029	-0.873	11
GO	F	F323	2012	0.273	1.10147	7.9	680	67	158	-1.064	-0.247	1.029	-0.873	11
GO	F	F307	2012	0.364	1.91638	7.9	680	67	158	-1.064	-0.247	1.029	-0.873	11
GO	G	G307	2012	0.091	-0.86428	7.9	680	67	158	-1.064	-0.247	1.029	-0.873	11
GO	G	G327	2012	0.227	0.08858	7.9	680	67	158	-1.064	-0.247	1.029	-0.873	11
GO	G	G319	2012	0.318	0.726156	7.9	680	67	158	-1.064	-0.247	1.029	-0.873	11
GO	G	G323	2012	0.364	1.04845	7.9	680	67	158	-1.064	-0.247	1.029	-0.873	11
GO	H	H259	2012	0.045	-1.012	7.9	680	67	158	-1.064	-0.247	1.029	-0.873	11
GO	H	H238	2012	0.136	-0.255079	7.9	680	67	158	-1.064	-0.247	1.029	-0.873	11
GO	H	H234	2012	0.182	0.127539	7.9	680	67	158	-1.064	-0.247	1.029	-0.873	11
GO	H	H243	2012	0.182	0.127539	7.9	680	67	158	-1.064	-0.247	1.029	-0.873	11
GO	H	H247	2012	0.227	0.50184	7.9	680	67	158	-1.064	-0.247	1.029	-0.873	11
GO	H	H251	2012	0.227	0.50184	7.9	680	67	158	-1.064	-0.247	1.029	-0.873	11
GO	A	A162	2013	0.031	-1.29385	10.8	800	56	166	0.92	1.1	-0.968	-0.218	16
GO	A	A178	2013	0.469	0.812863	10.8	800	56	166	0.92	1.1	-0.968	-0.218	16
GO	A	A166	2013	0.5	0.961968	10.8	800	56	166	0.92	1.1	-0.968	-0.218	16
GO	B	B138	2013	0.031	-0.588766	10.8	800	56	166	0.92	1.1	-0.968	-0.218	16
GO	B	B154	2013	0.031	-0.588766	10.8	800	56	166	0.92	1.1	-0.968	-0.218	16
GO	B	B186	2013	0.063	-0.409952	10.8	800	56	166	0.92	1.1	-0.968	-0.218	16
GO	B	B194	2013	0.063	-0.409952	10.8	800	56	166	0.92	1.1	-0.968	-0.218	16
GO	B	B182	2013	0.125	-0.0634994	10.8	800	56	166	0.92	1.1	-0.968	-0.218	16
GO	B	B146	2013	0.156	0.109727	10.8	800	56	166	0.92	1.1	-0.968	-0.218	16
GO	B	B178	2013	0.188	0.288541	10.8	800	56	166	0.92	1.1	-0.968	-0.218	16
GO	B	B190	2013	0.344	1.16026	10.8	800	56	166	0.92	1.1	-0.968	-0.218	16
GO	C	C177	2013	0.031	-0.756547	10.8	800	56	166	0.92	1.1	-0.968	-0.218	16
GO	C	C222	2013	0.031	-0.756547	10.8	800	56	166	0.92	1.1	-0.968	-0.218	16
GO	C	C226	2013	0.031	-0.756547	10.8	800	56	166	0.92	1.1	-0.968	-0.218	16
GO	C	C246	2013	0.063	-0.565842	10.8	800	56	166	0.92	1.1	-0.968	-0.218	16
GO	C	C205	2013	0.125	-0.196351	10.8	800	56	166	0.92	1.1	-0.968	-0.218	16
GO	C	C217	2013	0.156	-0.0116054	10.8	800	56	166	0.92	1.1	-0.968	-0.218	16
GO	C	C213	2013	0.563	2.41393	10.8	800	56	166	0.92	1.1	-0.968	-0.218	16
GO	D	D231	2013	0.031	-0.943408	10.8	800	56	166	0.92	1.1	-0.968	-0.218	16
GO	D	D259	2013	0.031	-0.943408	10.8	800	56	166	0.92	1.1	-0.968	-0.218	16
GO	D	D202	2013	0.188	-0.201692	10.8	800	56	166	0.92	1.1	-0.968	-0.218	16
GO	D	D219	2013	0.281	0.237669	10.8	800	56	166	0.92	1.1	-0.968	-0.218	16
GO	D	D206	2013	0.469	1.12584	10.8	800	56	166	0.92	1.1	-0.968	-0.218	16
GO	E	E231	2013	0.031	-1.45954	10.8	800	56	166	0.92	1.1	-0.968	-0.218	16
GO	E	E223	2013	0.281	-0.541757	10.8	800	56	166	0.92	1.1	-0.968	-0.218	16
GO	E	E235	2013	0.688	0.952401	10.8	800	56	166	0.92	1.1	-0.968	-0.218	16
GO	F	F311	2013	0.031	-1.06565	10.8	800	56	166	0.92	1.1	-0.968	-0.218	16
GO	F	F331	2013	0.094	-0.501483	10.8	800	56	166	0.92	1.1	-0.968	-0.218	16
GO	F	F315	2013	0.125	-0.223877	10.8	800	56	166	0.92	1.1	-0.968	-0.218	16
GO	F	F344	2013	0.125	-0.223877	10.8	800	56	166	0.92	1.1	-0.968	-0.218	16
GO	F	F307	2013	0.156	0.0537304	10.8	800	56	166	0.92	1.1	-0.968	-0.218	16
GO	F	F372	2013	0.188	0.340292	10.8	800	56	166	0.92	1.1	-0.968	-0.218	16
GO	F	F323	2013	0.281	1.17311	10.8	800	56	166	0.92	1.1	-0.968	-0.218	16
GO	G	G334	2013	0.063	-1.06046	10.8	800	56	166	0.92	1.1	-0.968	-0.218	16
GO	G	G327	2013	0.094	-0.843261	10.8	800	56	166	0.92	1.1	-0.968	-0.218	16
GO	G	G323	2013	0.156	-0.408869	10.8	800	56	166	0.92	1.1	-0.968	-0.218	16
GO	G	G307	2013	0.188	-0.184667	10.8	800	56	166	0.92	1.1	-0.968	-0.218	16
GO	G	G319	2013	0.5	2.00131	10.8	800	56	166	0.92	1.1	-0.968	-0.218	16
GO	H	H238	2013	0.031	-1.12845	10.8	800	56	166	0.92	1.1	-0.968	-0.218	16
GO	H	H259	2013	0.031	-1.12845	10.8	800	56	166	0.92	1.1	-0.968	-0.218	16
GO	H	H234	2013	0.188	0.177446	10.8	800	56	166	0.92	1.1	-0.968	-0.218	16
GO	H	H247	2013	0.188	0.177446	10.8	800	56	166	0.92	1.1	-0.968	-0.218	16
GO	H	H251	2013	0.219	0.435297	10.8	800	56	166	0.92	1.1	-0.968	-0.218	16
GO	H	H243	2013	0.344	1.47502	10.8	800	56	166	0.92	1.1	-0.968	-0.218	16
GO	A	A203	2015	0.083	-1.04374	9.7	626	61	182	0.144	-0.853	-0.061	1.091	36
GO	A	A166	2015	0.403	0.495414	9.7	626	61	182	0.144	-0.853	-0.061	1.091	36
GO	A	A178	2015	0.514	1.02931	9.7	626	61	182	0.144	-0.853	-0.061	1.091	36
GO	B	B150	2015	0.014	-0.683761	9.7	626	61	182	0.144	-0.853	-0.061	1.091	36
GO	B	B182	2015	0.014	-0.683761	9.7	626	61	182	0.144	-0.853	-0.061	1.091	36
GO	B	B199	2015	0.014	-0.683761	9.7	626	61	182	0.144	-0.853	-0.061	1.091	36
GO	B	B178	2015	0.029	-0.599942	9.7	626	61	182	0.144	-0.853	-0.061	1.091	36
GO	B	B284	2015	0.043	-0.521711	9.7	626	61	182	0.144	-0.853	-0.061	1.091	36
GO	B	B146	2015	0.057	-0.44348	9.7	626	61	182	0.144	-0.853	-0.061	1.091	36
GO	B	B211	2015	0.057	-0.44348	9.7	626	61	182	0.144	-0.853	-0.061	1.091	36
GO	B	B154	2015	0.086	-0.281429	9.7	626	61	182	0.144	-0.853	-0.061	1.091	36
GO	B	B194	2015	0.271	0.752341	9.7	626	61	182	0.144	-0.853	-0.061	1.091	36
GO	B	B190	2015	0.414	1.55142	9.7	626	61	182	0.144	-0.853	-0.061	1.091	36
GO	C	C226	2015	0.014	-0.857859	9.7	626	61	182	0.144	-0.853	-0.061	1.091	36
GO	C	C254	2015	0.028	-0.774426	9.7	626	61	182	0.144	-0.853	-0.061	1.091	36
GO	C	C201	2015	0.056	-0.607559	9.7	626	61	182	0.144	-0.853	-0.061	1.091	36
GO	C	C222	2015	0.069	-0.530085	9.7	626	61	182	0.144	-0.853	-0.061	1.091	36
GO	C	C217	2015	0.153	-0.029484	9.7	626	61	182	0.144	-0.853	-0.061	1.091	36
GO	C	C205	2015	0.181	0.137383	9.7	626	61	182	0.144	-0.853	-0.061	1.091	36
GO	C	C213	2015	0.5	2.03847	9.7	626	61	182	0.144	-0.853	-0.061	1.091	36
GO	D	D215	2015	0.014	-1.02372	9.7	626	61	182	0.144	-0.853	-0.061	1.091	36
GO	D	D231	2015	0.042	-0.89144	9.7	626	61	182	0.144	-0.853	-0.061	1.091	36
GO	D	D202	2015	0.083	-0.697744	9.7	626	61	182	0.144	-0.853	-0.061	1.091	36
GO	D	D219	2015	0.375	0.681754	9.7	626	61	182	0.144	-0.853	-0.061	1.091	36
GO	D	D206	2015	0.486	1.20615	9.7	626	61	182	0.144	-0.853	-0.061	1.091	36
GO	E	E223	2015	0.264	-0.604166	9.7	626	61	182	0.144	-0.853	-0.061	1.091	36
GO	E	E235	2015	0.736	1.12862	9.7	626	61	182	0.144	-0.853	-0.061	1.091	36
GO	F	F331	2015	0.014	-1.21789	9.7	626	61	182	0.144	-0.853	-0.061	1.091	36
GO	F	F368	2015	0.014	-1.21789	9.7	626	61	182	0.144	-0.853	-0.061	1.091	36
GO	F	F311	2015	0.042	-0.967147	9.7	626	61	182	0.144	-0.853	-0.061	1.091	36
GO	F	F315	2015	0.083	-0.599989	9.7	626	61	182	0.144	-0.853	-0.061	1.091	36
GO	F	F344	2015	0.083	-0.599989	9.7	626	61	182	0.144	-0.853	-0.061	1.091	36
GO	F	F372	2015	0.139	-0.0985057	9.7	626	61	182	0.144	-0.853	-0.061	1.091	36
GO	F	F307	2015	0.25	0.895506	9.7	626	61	182	0.144	-0.853	-0.061	1.091	36
GO	F	F323	2015	0.375	2.01489	9.7	626	61	182	0.144	-0.853	-0.061	1.091	36
GO	G	G334	2015	0.028	-1.30568	9.7	626	61	182	0.144	-0.853	-0.061	1.091	36
GO	G	G323	2015	0.111	-0.724154	9.7	626	61	182	0.144	-0.853	-0.061	1.091	36
GO	G	G307	2015	0.194	-0.142629	9.7	626	61	182	0.144	-0.853	-0.061	1.091	36
GO	G	G319	2015	0.236	0.151637	9.7	626	61	182	0.144	-0.853	-0.061	1.091	36
GO	G	G327	2015	0.431	1.51787	9.7	626	61	182	0.144	-0.853	-0.061	1.091	36
GO	H	H259	2015	0.014	-1.26985	9.7	626	61	182	0.144	-0.853	-0.061	1.091	36
GO	H	H238	2015	0.028	-1.1534	9.7	626	61	182	0.144	-0.853	-0.061	1.091	36
GO	H	H234	2015	0.097	-0.579472	9.7	626	61	182	0.144	-0.853	-0.061	1.091	36
GO	H	H247	2015	0.181	0.119222	9.7	626	61	182	0.144	-0.853	-0.061	1.091	36
GO	H	H251	2015	0.194	0.227353	9.7	626	61	182	0.144	-0.853	-0.061	1.091	36
GO	H	H243	2015	0.486	2.65615	9.7	626	61	182	0.144	-0.853	-0.061	1.091	36
GQ	A	A174	2012	0.033	-0.708123	7.9	680	67	196	-1.064	-0.247	1.029	-0.756	15
GQ	A	A207	2012	0.033	-0.708123	7.9	680	67	196	-1.064	-0.247	1.029	-0.756	15
GQ	A	A138	2012	0.233	0.503379	7.9	680	67	196	-1.064	-0.247	1.029	-0.756	15
GQ	A	A166	2012	0.3	0.909232	7.9	680	67	196	-1.064	-0.247	1.029	-0.756	15
GQ	A	A178	2012	0.4	1.51498	7.9	680	67	196	-1.064	-0.247	1.029	-0.756	15
GQ	B	B134	2012	0.036	-0.725427	7.9	680	67	196	-1.064	-0.247	1.029	-0.756	15
GQ	B	B138	2012	0.036	-0.725427	7.9	680	67	196	-1.064	-0.247	1.029	-0.756	15
GQ	B	B194	2012	0.036	-0.725427	7.9	680	67	196	-1.064	-0.247	1.029	-0.756	15
GQ	B	B207	2012	0.036	-0.725427	7.9	680	67	196	-1.064	-0.247	1.029	-0.756	15
GQ	B	B146	2012	0.071	-0.189963	7.9	680	67	196	-1.064	-0.247	1.029	-0.756	15
GQ	B	B174	2012	0.071	-0.189963	7.9	680	67	196	-1.064	-0.247	1.029	-0.756	15
GQ	B	B178	2012	0.071	-0.189963	7.9	680	67	196	-1.064	-0.247	1.029	-0.756	15
GQ	B	B186	2012	0.071	-0.189963	7.9	680	67	196	-1.064	-0.247	1.029	-0.756	15
GQ	B	B182	2012	0.107	0.360801	7.9	680	67	196	-1.064	-0.247	1.029	-0.756	15
GQ	B	B203	2012	0.143	0.911565	7.9	680	67	196	-1.064	-0.247	1.029	-0.756	15
GQ	B	B211	2012	0.143	0.911565	7.9	680	67	196	-1.064	-0.247	1.029	-0.756	15
GQ	B	B199	2012	0.179	1.46233	7.9	680	67	196	-1.064	-0.247	1.029	-0.756	15
GQ	C	C197	2012	0.067	-0.540808	7.9	680	67	196	-1.064	-0.247	1.029	-0.756	15
GQ	C	C222	2012	0.067	-0.540808	7.9	680	67	196	-1.064	-0.247	1.029	-0.756	15
GQ	C	C226	2012	0.067	-0.540808	7.9	680	67	196	-1.064	-0.247	1.029	-0.756	15
GQ	C	C201	2012	0.1	-0.171665	7.9	680	67	196	-1.064	-0.247	1.029	-0.756	15
GQ	C	C205	2012	0.1	-0.171665	7.9	680	67	196	-1.064	-0.247	1.029	-0.756	15
GQ	C	C213	2012	0.1	-0.171665	7.9	680	67	196	-1.064	-0.247	1.029	-0.756	15
GQ	C	C177	2012	0.2	0.946952	7.9	680	67	196	-1.064	-0.247	1.029	-0.756	15
GQ	C	C217	2012	0.3	2.06557	7.9	680	67	196	-1.064	-0.247	1.029	-0.756	15
GQ	D	D198	2012	0.033	-0.667472	7.9	680	67	196	-1.064	-0.247	1.029	-0.756	15
GQ	D	D231	2012	0.033	-0.667472	7.9	680	67	196	-1.064	-0.247	1.029	-0.756	15
GQ	D	D235	2012	0.033	-0.667472	7.9	680	67	196	-1.064	-0.247	1.029	-0.756	15
GQ	D	D259	2012	0.167	0.419705	7.9	680	67	196	-1.064	-0.247	1.029	-0.756	15
GQ	D	D210	2012	0.2	0.687443	7.9	680	67	196	-1.064	-0.247	1.029	-0.756	15
GQ	D	D206	2012	0.533	3.38916	7.9	680	67	196	-1.064	-0.247	1.029	-0.756	15
GQ	E	E231	2012	0.067	-0.731914	7.9	680	67	196	-1.064	-0.247	1.029	-0.756	15
GQ	E	E223	2012	0.2	-0.258532	7.9	680	67	196	-1.064	-0.247	1.029	-0.756	15
GQ	E	E235	2012	0.733	1.63856	7.9	680	67	196	-1.064	-0.247	1.029	-0.756	15
GQ	F	F315	2012	0.036	-0.59899	7.9	680	67	196	-1.064	-0.247	1.029	-0.756	15
GQ	F	F319	2012	0.036	-0.59899	7.9	680	67	196	-1.064	-0.247	1.029	-0.756	15
GQ	F	F336	2012	0.071	-0.216761	7.9	680	67	196	-1.064	-0.247	1.029	-0.756	15
GQ	F	F368	2012	0.143	0.569537	7.9	680	67	196	-1.064	-0.247	1.029	-0.756	15
GQ	F	F372	2012	0.179	0.962686	7.9	680	67	196	-1.064	-0.247	1.029	-0.756	15
GQ	F	F307	2012	0.25	1.73806	7.9	680	67	196	-1.064	-0.247	1.029	-0.756	15
GQ	F	F323	2012	0.286	2.13121	7.9	680	67	196	-1.064	-0.247	1.029	-0.756	15
GQ	G	G292	2012	0.033	-0.638146	7.9	680	67	196	-1.064	-0.247	1.029	-0.756	15
GQ	G	G330	2012	0.033	-0.638146	7.9	680	67	196	-1.064	-0.247	1.029	-0.756	15
GQ	G	G296	2012	0.067	-0.313827	7.9	680	67	196	-1.064	-0.247	1.029	-0.756	15
GQ	G	G300	2012	0.067	-0.313827	7.9	680	67	196	-1.064	-0.247	1.029	-0.756	15
GQ	G	G311	2012	0.067	-0.313827	7.9	680	67	196	-1.064	-0.247	1.029	-0.756	15
GQ	G	G305	2012	0.1	0.00095388	7.9	680	67	196	-1.064	-0.247	1.029	-0.756	15
GQ	G	G319	2012	0.2	0.954834	7.9	680	67	196	-1.064	-0.247	1.029	-0.756	15
GQ	G	G323	2012	0.433	3.17738	7.9	680	67	196	-1.064	-0.247	1.029	-0.756	15
GQ	H	H226	2012	0.033	-0.831408	7.9	680	67	196	-1.064	-0.247	1.029	-0.756	15
GQ	H	H263	2012	0.033	-0.831408	7.9	680	67	196	-1.064	-0.247	1.029	-0.756	15
GQ	H	H230	2012	0.067	-0.429758	7.9	680	67	196	-1.064	-0.247	1.029	-0.756	15
GQ	H	H238	2012	0.067	-0.429758	7.9	680	67	196	-1.064	-0.247	1.029	-0.756	15
GQ	H	H247	2012	0.067	-0.429758	7.9	680	67	196	-1.064	-0.247	1.029	-0.756	15
GQ	H	H255	2012	0.133	0.349917	7.9	680	67	196	-1.064	-0.247	1.029	-0.756	15
GQ	H	H234	2012	0.2	1.1414	7.9	680	67	196	-1.064	-0.247	1.029	-0.756	15
GQ	H	H243	2012	0.2	1.1414	7.9	680	67	196	-1.064	-0.247	1.029	-0.756	15
GQ	H	H251	2012	0.2	1.1414	7.9	680	67	196	-1.064	-0.247	1.029	-0.756	15
GQ	A	A174	2013	0.033	-0.708123	10.8	800	56	200	0.92	1.1	-0.968	-0.378	15
GQ	A	A170	2013	0.067	-0.502168	10.8	800	56	200	0.92	1.1	-0.968	-0.378	15
GQ	A	A138	2013	0.167	0.103583	10.8	800	56	200	0.92	1.1	-0.968	-0.378	15
GQ	A	A166	2013	0.167	0.103583	10.8	800	56	200	0.92	1.1	-0.968	-0.378	15
GQ	A	A178	2013	0.567	2.52659	10.8	800	56	200	0.92	1.1	-0.968	-0.378	15
GQ	B	B138	2013	0.033	-0.771324	10.8	800	56	200	0.92	1.1	-0.968	-0.378	15
GQ	B	B211	2013	0.033	-0.771324	10.8	800	56	200	0.92	1.1	-0.968	-0.378	15
GQ	B	B186	2013	0.067	-0.251159	10.8	800	56	200	0.92	1.1	-0.968	-0.378	15
GQ	B	B146	2013	0.167	1.27874	10.8	800	56	200	0.92	1.1	-0.968	-0.378	15
GQ	B	B284	2013	0.2	1.78361	10.8	800	56	200	0.92	1.1	-0.968	-0.378	15
GQ	B	B150	2013	0.233	2.28847	10.8	800	56	200	0.92	1.1	-0.968	-0.378	15
GQ	B	B182	2013	0.267	2.80864	10.8	800	56	200	0.92	1.1	-0.968	-0.378	15
GQ	C	C177	2013	0.033	-0.921137	10.8	800	56	200	0.92	1.1	-0.968	-0.378	15
GQ	C	C201	2013	0.033	-0.921137	10.8	800	56	200	0.92	1.1	-0.968	-0.378	15
GQ	C	C209	2013	0.033	-0.921137	10.8	800	56	200	0.92	1.1	-0.968	-0.378	15
GQ	C	C250	2013	0.067	-0.540808	10.8	800	56	200	0.92	1.1	-0.968	-0.378	15
GQ	C	C205	2013	0.1	-0.171665	10.8	800	56	200	0.92	1.1	-0.968	-0.378	15
GQ	C	C217	2013	0.167	0.577808	10.8	800	56	200	0.92	1.1	-0.968	-0.378	15
GQ	C	C213	2013	0.267	1.69642	10.8	800	56	200	0.92	1.1	-0.968	-0.378	15
GQ	C	C222	2013	0.3	2.06557	10.8	800	56	200	0.92	1.1	-0.968	-0.378	15
GQ	D	D219	2013	0.067	-0.391621	10.8	800	56	200	0.92	1.1	-0.968	-0.378	15
GQ	D	D202	2013	0.1	-0.123883	10.8	800	56	200	0.92	1.1	-0.968	-0.378	15
GQ	D	D231	2013	0.1	-0.123883	10.8	800	56	200	0.92	1.1	-0.968	-0.378	15
GQ	D	D255	2013	0.2	0.687443	10.8	800	56	200	0.92	1.1	-0.968	-0.378	15
GQ	D	D259	2013	0.2	0.687443	10.8	800	56	200	0.92	1.1	-0.968	-0.378	15
GQ	D	D206	2013	0.333	1.76651	10.8	800	56	200	0.92	1.1	-0.968	-0.378	15
GQ	E	E223	2013	0.3	0.0973944	10.8	800	56	200	0.92	1.1	-0.968	-0.378	15
GQ	E	E235	2013	0.7	1.5211	10.8	800	56	200	0.92	1.1	-0.968	-0.378	15
GQ	F	F344	2013	0.033	-0.631752	10.8	800	56	200	0.92	1.1	-0.968	-0.378	15
GQ	F	F364	2013	0.033	-0.631752	10.8	800	56	200	0.92	1.1	-0.968	-0.378	15
GQ	F	F368	2013	0.033	-0.631752	10.8	800	56	200	0.92	1.1	-0.968	-0.378	15
GQ	F	F340	2013	0.067	-0.260445	10.8	800	56	200	0.92	1.1	-0.968	-0.378	15
GQ	F	F323	2013	0.1	0.0999419	10.8	800	56	200	0.92	1.1	-0.968	-0.378	15
GQ	F	F372	2013	0.1	0.0999419	10.8	800	56	200	0.92	1.1	-0.968	-0.378	15
GQ	F	F307	2013	0.267	1.92372	10.8	800	56	200	0.92	1.1	-0.968	-0.378	15
GQ	F	F319	2013	0.367	3.0158	10.8	800	56	200	0.92	1.1	-0.968	-0.378	15
GQ	G	G296	2013	0.033	-0.638146	10.8	800	56	200	0.92	1.1	-0.968	-0.378	15
GQ	G	G302	2013	0.033	-0.638146	10.8	800	56	200	0.92	1.1	-0.968	-0.378	15
GQ	G	G305	2013	0.067	-0.313827	10.8	800	56	200	0.92	1.1	-0.968	-0.378	15
GQ	G	G327	2013	0.067	-0.313827	10.8	800	56	200	0.92	1.1	-0.968	-0.378	15
GQ	G	G300	2013	0.1	0.00095388	10.8	800	56	200	0.92	1.1	-0.968	-0.378	15
GQ	G	G334	2013	0.133	0.315734	10.8	800	56	200	0.92	1.1	-0.968	-0.378	15
GQ	G	G323	2013	0.233	1.26961	10.8	800	56	200	0.92	1.1	-0.968	-0.378	15
GQ	G	G319	2013	0.333	2.22349	10.8	800	56	200	0.92	1.1	-0.968	-0.378	15
GQ	H	H238	2013	0.033	-0.831408	10.8	800	56	200	0.92	1.1	-0.968	-0.378	15
GQ	H	H247	2013	0.033	-0.831408	10.8	800	56	200	0.92	1.1	-0.968	-0.378	15
GQ	H	H255	2013	0.033	-0.831408	10.8	800	56	200	0.92	1.1	-0.968	-0.378	15
GQ	H	H230	2013	0.067	-0.429758	10.8	800	56	200	0.92	1.1	-0.968	-0.378	15
GQ	H	H263	2013	0.067	-0.429758	10.8	800	56	200	0.92	1.1	-0.968	-0.378	15
GQ	H	H226	2013	0.1	-0.0399206	10.8	800	56	200	0.92	1.1	-0.968	-0.378	15
GQ	H	H234	2013	0.2	1.1414	10.8	800	56	200	0.92	1.1	-0.968	-0.378	15
GQ	H	H243	2013	0.2	1.1414	10.8	800	56	200	0.92	1.1	-0.968	-0.378	15
GQ	H	H251	2013	0.267	1.93289	10.8	800	56	200	0.92	1.1	-0.968	-0.378	15
GQ	A	A158	2015	0.007	-0.865618	9.7	626	61	216	0.144	-0.853	-0.061	1.134	67
GQ	A	A186	2015	0.007	-0.865618	9.7	626	61	216	0.144	-0.853	-0.061	1.134	67
GQ	A	A211	2015	0.007	-0.865618	9.7	626	61	216	0.144	-0.853	-0.061	1.134	67
GQ	A	A170	2015	0.037	-0.683893	9.7	626	61	216	0.144	-0.853	-0.061	1.134	67
GQ	A	A182	2015	0.037	-0.683893	9.7	626	61	216	0.144	-0.853	-0.061	1.134	67
GQ	A	A174	2015	0.075	-0.453708	9.7	626	61	216	0.144	-0.853	-0.061	1.134	67
GQ	A	A207	2015	0.075	-0.453708	9.7	626	61	216	0.144	-0.853	-0.061	1.134	67
GQ	A	A138	2015	0.104	-0.27804	9.7	626	61	216	0.144	-0.853	-0.061	1.134	67
GQ	A	A166	2015	0.179	0.176274	9.7	626	61	216	0.144	-0.853	-0.061	1.134	67
GQ	A	A178	2015	0.47	1.93901	9.7	626	61	216	0.144	-0.853	-0.061	1.134	67
GQ	B	B170	2015	0.008	-1.1538	9.7	626	61	216	0.144	-0.853	-0.061	1.134	67
GQ	B	B178	2015	0.008	-1.1538	9.7	626	61	216	0.144	-0.853	-0.061	1.134	67
GQ	B	B284	2015	0.008	-1.1538	9.7	626	61	216	0.144	-0.853	-0.061	1.134	67
GQ	B	B207	2015	0.023	-0.924314	9.7	626	61	216	0.144	-0.853	-0.061	1.134	67
GQ	B	B150	2015	0.03	-0.817221	9.7	626	61	216	0.144	-0.853	-0.061	1.134	67
GQ	B	B158	2015	0.03	-0.817221	9.7	626	61	216	0.144	-0.853	-0.061	1.134	67
GQ	B	B267	2015	0.045	-0.587736	9.7	626	61	216	0.144	-0.853	-0.061	1.134	67
GQ	B	B174	2015	0.053	-0.465344	9.7	626	61	216	0.144	-0.853	-0.061	1.134	67
GQ	B	B154	2015	0.061	-0.342953	9.7	626	61	216	0.144	-0.853	-0.061	1.134	67
GQ	B	B194	2015	0.061	-0.342953	9.7	626	61	216	0.144	-0.853	-0.061	1.134	67
GQ	B	B199	2015	0.061	-0.342953	9.7	626	61	216	0.144	-0.853	-0.061	1.134	67
GQ	B	B219	2015	0.061	-0.342953	9.7	626	61	216	0.144	-0.853	-0.061	1.134	67
GQ	B	B146	2015	0.068	-0.23586	9.7	626	61	216	0.144	-0.853	-0.061	1.134	67
GQ	B	B138	2015	0.076	-0.113468	9.7	626	61	216	0.144	-0.853	-0.061	1.134	67
GQ	B	B186	2015	0.114	0.467894	9.7	626	61	216	0.144	-0.853	-0.061	1.134	67
GQ	B	B190	2015	0.129	0.697379	9.7	626	61	216	0.144	-0.853	-0.061	1.134	67
GQ	B	B182	2015	0.167	1.27874	9.7	626	61	216	0.144	-0.853	-0.061	1.134	67
GQ	C	C250	2015	0.007	-1.21198	9.7	626	61	216	0.144	-0.853	-0.061	1.134	67
GQ	C	C226	2015	0.015	-1.12249	9.7	626	61	216	0.144	-0.853	-0.061	1.134	67
GQ	C	C209	2015	0.022	-1.04419	9.7	626	61	216	0.144	-0.853	-0.061	1.134	67
GQ	C	C197	2015	0.037	-0.876393	9.7	626	61	216	0.144	-0.853	-0.061	1.134	67
GQ	C	C177	2015	0.082	-0.373015	9.7	626	61	216	0.144	-0.853	-0.061	1.134	67
GQ	C	C201	2015	0.082	-0.373015	9.7	626	61	216	0.144	-0.853	-0.061	1.134	67
GQ	C	C213	2015	0.119	0.0408725	9.7	626	61	216	0.144	-0.853	-0.061	1.134	67
GQ	C	C217	2015	0.179	0.712042	9.7	626	61	216	0.144	-0.853	-0.061	1.134	67
GQ	C	C222	2015	0.224	1.21542	9.7	626	61	216	0.144	-0.853	-0.061	1.134	67
GQ	C	C205	2015	0.231	1.29372	9.7	626	61	216	0.144	-0.853	-0.061	1.134	67
GQ	D	D194	2015	0.007	-0.878416	9.7	626	61	216	0.144	-0.853	-0.061	1.134	67
GQ	D	D215	2015	0.015	-0.81351	9.7	626	61	216	0.144	-0.853	-0.061	1.134	67
GQ	D	D235	2015	0.015	-0.81351	9.7	626	61	216	0.144	-0.853	-0.061	1.134	67
GQ	D	D198	2015	0.022	-0.756717	9.7	626	61	216	0.144	-0.853	-0.061	1.134	67
GQ	D	D227	2015	0.022	-0.756717	9.7	626	61	216	0.144	-0.853	-0.061	1.134	67
GQ	D	D210	2015	0.03	-0.691811	9.7	626	61	216	0.144	-0.853	-0.061	1.134	67
GQ	D	D223	2015	0.03	-0.691811	9.7	626	61	216	0.144	-0.853	-0.061	1.134	67
GQ	D	D243	2015	0.03	-0.691811	9.7	626	61	216	0.144	-0.853	-0.061	1.134	67
GQ	D	D202	2015	0.037	-0.635019	9.7	626	61	216	0.144	-0.853	-0.061	1.134	67
GQ	D	D259	2015	0.104	-0.0914302	9.7	626	61	216	0.144	-0.853	-0.061	1.134	67
GQ	D	D219	2015	0.112	-0.0265241	9.7	626	61	216	0.144	-0.853	-0.061	1.134	67
GQ	D	D255	2015	0.119	0.0302687	9.7	626	61	216	0.144	-0.853	-0.061	1.134	67
GQ	D	D231	2015	0.164	0.395365	9.7	626	61	216	0.144	-0.853	-0.061	1.134	67
GQ	D	D206	2015	0.291	1.42575	9.7	626	61	216	0.144	-0.853	-0.061	1.134	67
GQ	E	E231	2015	0.007	-0.94547	9.7	626	61	216	0.144	-0.853	-0.061	1.134	67
GQ	E	E292	2015	0.015	-0.916996	9.7	626	61	216	0.144	-0.853	-0.061	1.134	67
GQ	E	E284	2015	0.022	-0.892081	9.7	626	61	216	0.144	-0.853	-0.061	1.134	67
GQ	E	E239	2015	0.052	-0.785303	9.7	626	61	216	0.144	-0.853	-0.061	1.134	67
GQ	E	E223	2015	0.321	0.172139	9.7	626	61	216	0.144	-0.853	-0.061	1.134	67
GQ	E	E235	2015	0.582	1.10111	9.7	626	61	216	0.144	-0.853	-0.061	1.134	67
GQ	F	F327	2015	0.007	-0.915693	9.7	626	61	216	0.144	-0.853	-0.061	1.134	67
GQ	F	F364	2015	0.007	-0.915693	9.7	626	61	216	0.144	-0.853	-0.061	1.134	67
GQ	F	F376	2015	0.007	-0.915693	9.7	626	61	216	0.144	-0.853	-0.061	1.134	67
GQ	F	F352	2015	0.015	-0.828327	9.7	626	61	216	0.144	-0.853	-0.061	1.134	67
GQ	F	F384	2015	0.015	-0.828327	9.7	626	61	216	0.144	-0.853	-0.061	1.134	67
GQ	F	F344	2015	0.022	-0.751881	9.7	626	61	216	0.144	-0.853	-0.061	1.134	67
GQ	F	F315	2015	0.03	-0.664515	9.7	626	61	216	0.144	-0.853	-0.061	1.134	67
GQ	F	F360	2015	0.03	-0.664515	9.7	626	61	216	0.144	-0.853	-0.061	1.134	67
GQ	F	F340	2015	0.037	-0.588069	9.7	626	61	216	0.144	-0.853	-0.061	1.134	67
GQ	F	F348	2015	0.037	-0.588069	9.7	626	61	216	0.144	-0.853	-0.061	1.134	67
GQ	F	F380	2015	0.037	-0.588069	9.7	626	61	216	0.144	-0.853	-0.061	1.134	67
GQ	F	F311	2015	0.052	-0.424257	9.7	626	61	216	0.144	-0.853	-0.061	1.134	67
GQ	F	F356	2015	0.067	-0.260445	9.7	626	61	216	0.144	-0.853	-0.061	1.134	67
GQ	F	F323	2015	0.082	-0.0966326	9.7	626	61	216	0.144	-0.853	-0.061	1.134	67
GQ	F	F319	2015	0.112	0.230992	9.7	626	61	216	0.144	-0.853	-0.061	1.134	67
GQ	F	F372	2015	0.112	0.230992	9.7	626	61	216	0.144	-0.853	-0.061	1.134	67
GQ	F	F368	2015	0.127	0.394804	9.7	626	61	216	0.144	-0.853	-0.061	1.134	67
GQ	F	F307	2015	0.201	1.20294	9.7	626	61	216	0.144	-0.853	-0.061	1.134	67
GQ	G	G304	2015	0.007	-0.886155	9.7	626	61	216	0.144	-0.853	-0.061	1.134	67
GQ	G	G330	2015	0.007	-0.886155	9.7	626	61	216	0.144	-0.853	-0.061	1.134	67
GQ	G	G292	2015	0.015	-0.809844	9.7	626	61	216	0.144	-0.853	-0.061	1.134	67
GQ	G	G315	2015	0.015	-0.809844	9.7	626	61	216	0.144	-0.853	-0.061	1.134	67
GQ	G	G338	2015	0.015	-0.809844	9.7	626	61	216	0.144	-0.853	-0.061	1.134	67
GQ	G	G305	2015	0.022	-0.743073	9.7	626	61	216	0.144	-0.853	-0.061	1.134	67
GQ	G	G311	2015	0.037	-0.599991	9.7	626	61	216	0.144	-0.853	-0.061	1.134	67
GQ	G	G300	2015	0.045	-0.52368	9.7	626	61	216	0.144	-0.853	-0.061	1.134	67
GQ	G	G327	2015	0.052	-0.456909	9.7	626	61	216	0.144	-0.853	-0.061	1.134	67
GQ	G	G302	2015	0.06	-0.380598	9.7	626	61	216	0.144	-0.853	-0.061	1.134	67
GQ	G	G307	2015	0.104	0.0391091	9.7	626	61	216	0.144	-0.853	-0.061	1.134	67
GQ	G	G334	2015	0.119	0.182191	9.7	626	61	216	0.144	-0.853	-0.061	1.134	67
GQ	G	G323	2015	0.246	1.39362	9.7	626	61	216	0.144	-0.853	-0.061	1.134	67
GQ	G	G319	2015	0.254	1.46993	9.7	626	61	216	0.144	-0.853	-0.061	1.134	67
GQ	H	H226	2015	0.007	-1.13855	9.7	626	61	216	0.144	-0.853	-0.061	1.134	67
GQ	H	H259	2015	0.007	-1.13855	9.7	626	61	216	0.144	-0.853	-0.061	1.134	67
GQ	H	H267	2015	0.007	-1.13855	9.7	626	61	216	0.144	-0.853	-0.061	1.134	67
GQ	H	H230	2015	0.037	-0.784155	9.7	626	61	216	0.144	-0.853	-0.061	1.134	67
GQ	H	H263	2015	0.045	-0.689649	9.7	626	61	216	0.144	-0.853	-0.061	1.134	67
GQ	H	H238	2015	0.067	-0.429758	9.7	626	61	216	0.144	-0.853	-0.061	1.134	67
GQ	H	H243	2015	0.082	-0.252559	9.7	626	61	216	0.144	-0.853	-0.061	1.134	67
GQ	H	H255	2015	0.097	-0.0753604	9.7	626	61	216	0.144	-0.853	-0.061	1.134	67
GQ	H	H247	2015	0.112	0.101838	9.7	626	61	216	0.144	-0.853	-0.061	1.134	67
GQ	H	H251	2015	0.231	1.50761	9.7	626	61	216	0.144	-0.853	-0.061	1.134	67
GQ	H	H234	2015	0.306	2.39361	9.7	626	61	216	0.144	-0.853	-0.061	1.134	67
LD	A	A170	2013	0.033	-1.05708	15.8	608	59	226	0.707	0.707	-0.707	0.707	30
LD	A	A166	2013	0.117	-0.460413	15.8	608	59	226	0.707	0.707	-0.707	0.707	30
LD	A	A186	2013	0.15	-0.226009	15.8	608	59	226	0.707	0.707	-0.707	0.707	30
LD	A	A203	2013	0.2	0.129148	15.8	608	59	226	0.707	0.707	-0.707	0.707	30
LD	A	A190	2013	0.5	2.26009	15.8	608	59	226	0.707	0.707	-0.707	0.707	30
LD	B	B255	2013	0.017	-0.658036	15.8	608	59	226	0.707	0.707	-0.707	0.707	30
LD	B	B166	2013	0.033	-0.581099	15.8	608	59	226	0.707	0.707	-0.707	0.707	30
LD	B	B215	2013	0.033	-0.581099	15.8	608	59	226	0.707	0.707	-0.707	0.707	30
LD	B	B199	2013	0.067	-0.417607	15.8	608	59	226	0.707	0.707	-0.707	0.707	30
LD	B	B231	2013	0.067	-0.417607	15.8	608	59	226	0.707	0.707	-0.707	0.707	30
LD	B	B223	2013	0.117	-0.177178	15.8	608	59	226	0.707	0.707	-0.707	0.707	30
LD	B	B182	2013	0.667	2.46754	15.8	608	59	226	0.707	0.707	-0.707	0.707	30
LD	C	C230	2013	0.05	-0.814234	15.8	608	59	226	0.707	0.707	-0.707	0.707	30
LD	C	C209	2013	0.083	-0.658116	15.8	608	59	226	0.707	0.707	-0.707	0.707	30
LD	C	C222	2013	0.1	-0.577691	15.8	608	59	226	0.707	0.707	-0.707	0.707	30
LD	C	C205	2013	0.133	-0.421573	15.8	608	59	226	0.707	0.707	-0.707	0.707	30
LD	C	C177	2013	0.633	1.94386	15.8	608	59	226	0.707	0.707	-0.707	0.707	30
LD	D	D223	2013	0.017	-1.14845	15.8	608	59	226	0.707	0.707	-0.707	0.707	30
LD	D	D247	2013	0.067	-0.617065	15.8	608	59	226	0.707	0.707	-0.707	0.707	30
LD	D	D227	2013	0.083	-0.447023	15.8	608	59	226	0.707	0.707	-0.707	0.707	30
LD	D	D219	2013	0.117	-0.085685	15.8	608	59	226	0.707	0.707	-0.707	0.707	30
LD	D	D251	2013	0.117	-0.085685	15.8	608	59	226	0.707	0.707	-0.707	0.707	30
LD	D	D276	2013	0.117	-0.085685	15.8	608	59	226	0.707	0.707	-0.707	0.707	30
LD	D	D263	2013	0.183	0.615737	15.8	608	59	226	0.707	0.707	-0.707	0.707	30
LD	D	D235	2013	0.3	1.85917	15.8	608	59	226	0.707	0.707	-0.707	0.707	30
LD	E	E316	2013	0.033	-1.28714	15.8	608	59	226	0.707	0.707	-0.707	0.707	30
LD	E	E223	2013	0.183	-0.130333	15.8	608	59	226	0.707	0.707	-0.707	0.707	30
LD	E	E280	2013	0.183	-0.130333	15.8	608	59	226	0.707	0.707	-0.707	0.707	30
LD	E	E235	2013	0.267	0.517477	15.8	608	59	226	0.707	0.707	-0.707	0.707	30
LD	E	E276	2013	0.333	1.02647	15.8	608	59	226	0.707	0.707	-0.707	0.707	30
LD	F	F364	2013	0.05	-1.42692	15.8	608	59	226	0.707	0.707	-0.707	0.707	30
LD	F	F340	2013	0.067	-1.26509	15.8	608	59	226	0.707	0.707	-0.707	0.707	30
LD	F	F323	2013	0.183	-0.160873	15.8	608	59	226	0.707	0.707	-0.707	0.707	30
LD	F	F348	2013	0.217	0.162777	15.8	608	59	226	0.707	0.707	-0.707	0.707	30
LD	F	F344	2013	0.233	0.315083	15.8	608	59	226	0.707	0.707	-0.707	0.707	30
LD	F	F331	2013	0.25	0.476908	15.8	608	59	226	0.707	0.707	-0.707	0.707	30
LD	G	G311	2013	0.034	-0.717282	15.8	608	59	226	0.707	0.707	-0.707	0.707	30
LD	G	G330	2013	0.052	-0.598754	15.8	608	59	226	0.707	0.707	-0.707	0.707	30
LD	G	G302	2013	0.086	-0.374868	15.8	608	59	226	0.707	0.707	-0.707	0.707	30
LD	G	G338	2013	0.103	-0.262925	15.8	608	59	226	0.707	0.707	-0.707	0.707	30
LD	G	G323	2013	0.121	-0.144397	15.8	608	59	226	0.707	0.707	-0.707	0.707	30
LD	G	G296	2013	0.276	0.87626	15.8	608	59	226	0.707	0.707	-0.707	0.707	30
LD	G	G327	2013	0.328	1.21867	15.8	608	59	226	0.707	0.707	-0.707	0.707	30
LD	H	H218	2013	0.034	-1.20571	15.8	608	59	226	0.707	0.707	-0.707	0.707	30
LD	H	H255	2013	0.069	-0.887418	15.8	608	59	226	0.707	0.707	-0.707	0.707	30
LD	H	H247	2013	0.241	0.676742	15.8	608	59	226	0.707	0.707	-0.707	0.707	30
LD	H	H238	2013	0.328	1.46792	15.8	608	59	226	0.707	0.707	-0.707	0.707	30
LD	H	H251	2013	0.328	1.46792	15.8	608	59	226	0.707	0.707	-0.707	0.707	30
LD	A	A170	2015	0.033	-1.05708	14.7	509	62	212	-0.707	-0.707	0.707	-0.707	30
LD	A	A203	2015	0.05	-0.936324	14.7	509	62	212	-0.707	-0.707	0.707	-0.707	30
LD	A	A166	2015	0.15	-0.226009	14.7	509	62	212	-0.707	-0.707	0.707	-0.707	30
LD	A	A194	2015	0.167	-0.105256	14.7	509	62	212	-0.707	-0.707	0.707	-0.707	30
LD	A	A186	2015	0.283	0.718709	14.7	509	62	212	-0.707	-0.707	0.707	-0.707	30
LD	A	A190	2015	0.317	0.960216	14.7	509	62	212	-0.707	-0.707	0.707	-0.707	30
LD	B	B231	2015	0.017	-0.658036	14.7	509	62	212	-0.707	-0.707	0.707	-0.707	30
LD	B	B215	2015	0.033	-0.581099	14.7	509	62	212	-0.707	-0.707	0.707	-0.707	30
LD	B	B255	2015	0.033	-0.581099	14.7	509	62	212	-0.707	-0.707	0.707	-0.707	30
LD	B	B199	2015	0.1	-0.258924	14.7	509	62	212	-0.707	-0.707	0.707	-0.707	30
LD	B	B182	2015	0.333	0.861476	14.7	509	62	212	-0.707	-0.707	0.707	-0.707	30
LD	B	B223	2015	0.483	1.58276	14.7	509	62	212	-0.707	-0.707	0.707	-0.707	30
LD	C	C209	2015	0.1	-0.577691	14.7	509	62	212	-0.707	-0.707	0.707	-0.707	30
LD	C	C222	2015	0.15	-0.341148	14.7	509	62	212	-0.707	-0.707	0.707	-0.707	30
LD	C	C205	2015	0.217	-0.02418	14.7	509	62	212	-0.707	-0.707	0.707	-0.707	30
LD	C	C177	2015	0.533	1.47077	14.7	509	62	212	-0.707	-0.707	0.707	-0.707	30
LD	D	D251	2015	0.017	-1.14845	14.7	509	62	212	-0.707	-0.707	0.707	-0.707	30
LD	D	D247	2015	0.033	-0.978404	14.7	509	62	212	-0.707	-0.707	0.707	-0.707	30
LD	D	D276	2015	0.033	-0.978404	14.7	509	62	212	-0.707	-0.707	0.707	-0.707	30
LD	D	D219	2015	0.1	-0.266354	14.7	509	62	212	-0.707	-0.707	0.707	-0.707	30
LD	D	D259	2015	0.117	-0.085685	14.7	509	62	212	-0.707	-0.707	0.707	-0.707	30
LD	D	D227	2015	0.133	0.0843566	14.7	509	62	212	-0.707	-0.707	0.707	-0.707	30
LD	D	D263	2015	0.25	1.32779	14.7	509	62	212	-0.707	-0.707	0.707	-0.707	30
LD	D	D235	2015	0.317	2.03984	14.7	509	62	212	-0.707	-0.707	0.707	-0.707	30
LD	E	E288	2015	0.033	-1.28714	14.7	509	62	212	-0.707	-0.707	0.707	-0.707	30
LD	E	E280	2015	0.05	-1.15603	14.7	509	62	212	-0.707	-0.707	0.707	-0.707	30
LD	E	E235	2015	0.217	0.131876	14.7	509	62	212	-0.707	-0.707	0.707	-0.707	30
LD	E	E223	2015	0.3	0.771975	14.7	509	62	212	-0.707	-0.707	0.707	-0.707	30
LD	E	E276	2015	0.4	1.54318	14.7	509	62	212	-0.707	-0.707	0.707	-0.707	30
LD	F	F323	2015	0.083	-1.11278	14.7	509	62	212	-0.707	-0.707	0.707	-0.707	30
LD	F	F348	2015	0.233	0.315083	14.7	509	62	212	-0.707	-0.707	0.707	-0.707	30
LD	F	F344	2015	0.333	1.26699	14.7	509	62	212	-0.707	-0.707	0.707	-0.707	30
LD	F	F331	2015	0.35	1.42882	14.7	509	62	212	-0.707	-0.707	0.707	-0.707	30
LD	G	G300	2015	0.017	-0.829225	14.7	509	62	212	-0.707	-0.707	0.707	-0.707	30
LD	G	G302	2015	0.017	-0.829225	14.7	509	62	212	-0.707	-0.707	0.707	-0.707	30
LD	G	G330	2015	0.017	-0.829225	14.7	509	62	212	-0.707	-0.707	0.707	-0.707	30
LD	G	G323	2015	0.067	-0.499981	14.7	509	62	212	-0.707	-0.707	0.707	-0.707	30
LD	G	G338	2015	0.133	-0.0653785	14.7	509	62	212	-0.707	-0.707	0.707	-0.707	30
LD	G	G296	2015	0.2	0.375809	14.7	509	62	212	-0.707	-0.707	0.707	-0.707	30
LD	G	G327	2015	0.55	2.68052	14.7	509	62	212	-0.707	-0.707	0.707	-0.707	30
LD	H	H218	2015	0.017	-1.3603	14.7	509	62	212	-0.707	-0.707	0.707	-0.707	30
LD	H	H259	2015	0.033	-1.2148	14.7	509	62	212	-0.707	-0.707	0.707	-0.707	30
LD	H	H267	2015	0.133	-0.305405	14.7	509	62	212	-0.707	-0.707	0.707	-0.707	30
LD	H	H251	2015	0.183	0.149292	14.7	509	62	212	-0.707	-0.707	0.707	-0.707	30
LD	H	H238	2015	0.2	0.30389	14.7	509	62	212	-0.707	-0.707	0.707	-0.707	30
LD	H	H255	2015	0.2	0.30389	14.7	509	62	212	-0.707	-0.707	0.707	-0.707	30
LD	H	H247	2015	0.233	0.60399	14.7	509	62	212	-0.707	-0.707	0.707	-0.707	30
